# Supplementary material for: Global analysis of the genomic diversity, antimicrobial resistance and potential vaccine candidates carried by the major global bovine pathogen Streptococcus uberis
Source: Microb Genom. 2025 Jul 25;11(7):001441. doi: 10.1099/mgen.0.001441 (PMC12452173; doi:10.1099/mgen.0.001441)
Supplement: Supplementary Material 1. [file mgen-11-01441-s001.xlsx]

## Sheet: australian_isolates
Supplementary Table 1. Australian isolates used in the study.
Experiment_Accession	Isolate_ID	Bioproject	Biosample_Accession	Organism	Country	Host
SRX26408003	DMG1900160	PRJNA1173866	SAMN44320778	Streptococcus uberis	Australia	cow
SRX26408004	DMG1900161	PRJNA1173866	SAMN44320779	Streptococcus uberis	Australia	cow
SRX26408015	DMG1900162	PRJNA1173866	SAMN44320780	Streptococcus uberis	Australia	cow
SRX26408026	DMG1900163	PRJNA1173866	SAMN44320781	Streptococcus uberis	Australia	cow
SRX26408037	DMG1900164	PRJNA1173866	SAMN44320782	Streptococcus uberis	Australia	cow
SRX26408048	DMG1900165	PRJNA1173866	SAMN44320783	Streptococcus uberis	Australia	cow
SRX26408059	DMG1900166	PRJNA1173866	SAMN44320784	Streptococcus uberis	Australia	cow
SRX26408068	DMG1900167	PRJNA1173866	SAMN44320785	Streptococcus uberis	Australia	cow
SRX26408069	DMG1900168	PRJNA1173866	SAMN44320786	Streptococcus uberis	Australia	cow
SRX26408070	DMG1900169	PRJNA1173866	SAMN44320787	Streptococcus uberis	Australia	cow
SRX26408005	DMG1900170	PRJNA1173866	SAMN44320788	Streptococcus uberis	Australia	cow
SRX26408006	DMG1900171	PRJNA1173866	SAMN44320789	Streptococcus uberis	Australia	cow
SRX26408007	DMG1900172	PRJNA1173866	SAMN44320790	Streptococcus uberis	Australia	cow
SRX26408008	DMG1900173	PRJNA1173866	SAMN44320791	Streptococcus uberis	Australia	cow
SRX26408009	DMG1900174	PRJNA1173866	SAMN44320792	Streptococcus uberis	Australia	cow
SRX26408010	DMG1900175	PRJNA1173866	SAMN44320793	Streptococcus uberis	Australia	cow
SRX26408011	DMG1900176	PRJNA1173866	SAMN44320794	Streptococcus uberis	Australia	cow
SRX26408012	DMG1900178	PRJNA1173866	SAMN44320795	Streptococcus uberis	Australia	cow
SRX26408013	DMG1900179	PRJNA1173866	SAMN44320796	Streptococcus uberis	Australia	cow
SRX26408014	DMG1900180	PRJNA1173866	SAMN44320797	Streptococcus uberis	Australia	cow
SRX26408016	DMG1900181	PRJNA1173866	SAMN44320798	Streptococcus uberis	Australia	cow
SRX26408017	DMG1900182	PRJNA1173866	SAMN44320799	Streptococcus uberis	Australia	cow
SRX26408018	DMG1900183	PRJNA1173866	SAMN44320800	Streptococcus uberis	Australia	cow
SRX26408019	DMG1900184	PRJNA1173866	SAMN44320801	Streptococcus uberis	Australia	cow
SRX26408020	DMG1900185	PRJNA1173866	SAMN44320802	Streptococcus uberis	Australia	cow
SRX26408021	DMG1900186	PRJNA1173866	SAMN44320803	Streptococcus uberis	Australia	cow
SRX26408022	DMG1900187	PRJNA1173866	SAMN44320804	Streptococcus uberis	Australia	cow
SRX26408023	DMG1900188	PRJNA1173866	SAMN44320805	Streptococcus uberis	Australia	cow
SRX26408024	DMG1900189	PRJNA1173866	SAMN44320806	Streptococcus uberis	Australia	cow
SRX26408025	DMG1900190	PRJNA1173866	SAMN44320807	Streptococcus uberis	Australia	cow
SRX26408027	DMG1900192	PRJNA1173866	SAMN44320808	Streptococcus uberis	Australia	cow
SRX26408028	DMG1900193	PRJNA1173866	SAMN44320809	Streptococcus uberis	Australia	cow
SRX26408029	DMG1900194	PRJNA1173866	SAMN44320810	Streptococcus uberis	Australia	cow
SRX26408030	DMG1900195	PRJNA1173866	SAMN44320811	Streptococcus uberis	Australia	cow
SRX26408031	DMG1900196	PRJNA1173866	SAMN44320812	Streptococcus uberis	Australia	cow
SRX26408032	DMG1900197	PRJNA1173866	SAMN44320813	Streptococcus uberis	Australia	cow
SRX26408033	DMG1900198	PRJNA1173866	SAMN44320814	Streptococcus uberis	Australia	cow
SRX26408034	DMG1900199	PRJNA1173866	SAMN44320815	Streptococcus uberis	Australia	cow
SRX26408035	DMG1900200	PRJNA1173866	SAMN44320816	Streptococcus uberis	Australia	cow
SRX26408036	DMG1900201	PRJNA1173866	SAMN44320817	Streptococcus uberis	Australia	cow
SRX26408038	DMG1900202	PRJNA1173866	SAMN44320818	Streptococcus uberis	Australia	cow
SRX26408039	DMG1900203	PRJNA1173866	SAMN44320819	Streptococcus uberis	Australia	cow
SRX26408040	DMG1900204	PRJNA1173866	SAMN44320820	Streptococcus uberis	Australia	cow
SRX26408041	DMG1900205	PRJNA1173866	SAMN44320821	Streptococcus uberis	Australia	cow
SRX26408042	DMG1900206	PRJNA1173866	SAMN44320822	Streptococcus uberis	Australia	cow
SRX26408043	DMG1900207	PRJNA1173866	SAMN44320823	Streptococcus uberis	Australia	cow
SRX26408044	DMG1900208	PRJNA1173866	SAMN44320824	Streptococcus uberis	Australia	cow
SRX26408045	DMG1900209	PRJNA1173866	SAMN44320825	Streptococcus uberis	Australia	cow
SRX26408046	DMG1900210	PRJNA1173866	SAMN44320826	Streptococcus uberis	Australia	cow
SRX26408047	DMG1900211	PRJNA1173866	SAMN44320827	Streptococcus uberis	Australia	cow
SRX26408049	DMG1900212	PRJNA1173866	SAMN44320828	Streptococcus uberis	Australia	cow
SRX26408050	DMG1900213	PRJNA1173866	SAMN44320829	Streptococcus uberis	Australia	cow
SRX26408051	DMG1900214	PRJNA1173866	SAMN44320830	Streptococcus uberis	Australia	cow
SRX26408052	DMG1900215	PRJNA1173866	SAMN44320831	Streptococcus uberis	Australia	cow
SRX26408053	DMG1900216	PRJNA1173866	SAMN44320832	Streptococcus uberis	Australia	cow
SRX26408054	DMG1900217	PRJNA1173866	SAMN44320833	Streptococcus uberis	Australia	cow
SRX26408055	DMG1900218	PRJNA1173866	SAMN44320834	Streptococcus uberis	Australia	cow
SRX26408056	DMG1900219	PRJNA1173866	SAMN44320835	Streptococcus uberis	Australia	cow
SRX26408057	DMG1900220	PRJNA1173866	SAMN44320836	Streptococcus uberis	Australia	cow
SRX26408058	DMG1900221	PRJNA1173866	SAMN44320837	Streptococcus uberis	Australia	cow
SRX26408060	DMG1900222	PRJNA1173866	SAMN44320838	Streptococcus uberis	Australia	cow
SRX26408061	DMG1900223	PRJNA1173866	SAMN44320839	Streptococcus uberis	Australia	cow
SRX26408062	DMG1900224	PRJNA1173866	SAMN44320840	Streptococcus uberis	Australia	cow
SRX26408063	DMG1900225	PRJNA1173866	SAMN44320841	Streptococcus uberis	Australia	cow
SRX26408064	DMG1900226	PRJNA1173866	SAMN44320842	Streptococcus uberis	Australia	cow
SRX26408065	DMG1900227	PRJNA1173866	SAMN44320843	Streptococcus uberis	Australia	cow
SRX26408066	DMG1900228	PRJNA1173866	SAMN44320844	Streptococcus uberis	Australia	cow
SRX26408067	DMG1900229	PRJNA1173866	SAMN44320845	Streptococcus uberis	Australia	cow

## Sheet: public_isolates
Supplementary Table 1. Published isolates used in the study.
Isolate_ID	Bioproject	Organism	Country	Host	PMID
ERR1063744	PRJEB2655	Streptococcus uberis	New Zealand	cow	PMID: 32122596
ERR1063745	PRJEB2655	Streptococcus uberis	New Zealand	cow	PMID: 32122596
ERR1063746	PRJEB2655	Streptococcus uberis	New Zealand	cow	PMID: 32122596
ERR1063747	PRJEB2655	Streptococcus uberis	New Zealand	cow	PMID: 32122596
ERR1063748	PRJEB2655	Streptococcus uberis	New Zealand	cow	PMID: 32122596
ERR1063749	PRJEB2655	Streptococcus uberis	New Zealand	cow	PMID: 32122596
ERR1063750	PRJEB2655	Streptococcus uberis	New Zealand	cow	PMID: 32122596
ERR1063751	PRJEB2655	Streptococcus uberis	New Zealand	cow	PMID: 32122596
ERR1063752	PRJEB2655	Streptococcus uberis	New Zealand	cow	PMID: 32122596
ERR1063753	PRJEB2655	Streptococcus uberis	New Zealand	cow	PMID: 32122596
ERR1063754	PRJEB2655	Streptococcus uberis	New Zealand	cow	PMID: 32122596
ERR1063755	PRJEB2655	Streptococcus uberis	New Zealand	cow	PMID: 32122596
ERR1063756	PRJEB2655	Streptococcus uberis	New Zealand	cow	PMID: 32122596
ERR1063757	PRJEB2655	Streptococcus uberis	New Zealand	cow	PMID: 32122596
ERR1063758	PRJEB2655	Streptococcus uberis	New Zealand	cow	PMID: 32122596
ERR1063759	PRJEB2655	Streptococcus uberis	New Zealand	cow	PMID: 32122596
ERR1063760	PRJEB2655	Streptococcus uberis	New Zealand	cow	PMID: 32122596
ERR1063761	PRJEB2655	Streptococcus uberis	New Zealand	cow	PMID: 32122596
ERR1063763	PRJEB2655	Streptococcus uberis	New Zealand	cow	PMID: 32122596
ERR1063764	PRJEB2655	Streptococcus uberis	New Zealand	cow	PMID: 32122596
ERR1063765	PRJEB2655	Streptococcus uberis	New Zealand	cow	PMID: 32122596
ERR1063766	PRJEB2655	Streptococcus uberis	New Zealand	cow	PMID: 32122596
ERR1063767	PRJEB2655	Streptococcus uberis	New Zealand	cow	PMID: 32122596
ERR1063801	PRJEB2655	Streptococcus uberis	New Zealand	cow	PMID: 32122596
ERR1063802	PRJEB2655	Streptococcus uberis	New Zealand	cow	PMID: 32122596
ERR1063803	PRJEB2655	Streptococcus uberis	New Zealand	cow	PMID: 32122596
ERR1063804	PRJEB2655	Streptococcus uberis	New Zealand	cow	PMID: 32122596
ERR1063805	PRJEB2655	Streptococcus uberis	New Zealand	cow	PMID: 32122596
ERR1063806	PRJEB2655	Streptococcus uberis	New Zealand	cow	PMID: 32122596
ERR1063807	PRJEB2655	Streptococcus uberis	New Zealand	cow	PMID: 32122596
ERR1063808	PRJEB2655	Streptococcus uberis	New Zealand	cow	PMID: 32122596
ERR1155817	PRJEB2655	Streptococcus uberis	New Zealand	cow	PMID: 32122596
ERR1155818	PRJEB2655	Streptococcus uberis	New Zealand	cow	PMID: 32122596
ERR1155819	PRJEB2655	Streptococcus uberis	New Zealand	cow	PMID: 32122596
ERR1155820	PRJEB2655	Streptococcus uberis	New Zealand	cow	PMID: 32122596
ERR1155821	PRJEB2655	Streptococcus uberis	New Zealand	cow	PMID: 32122596
ERR1155822	PRJEB2655	Streptococcus uberis	New Zealand	cow	PMID: 32122596
ERR1155823	PRJEB2655	Streptococcus uberis	New Zealand	cow	PMID: 32122596
ERR1155824	PRJEB2655	Streptococcus uberis	New Zealand	cow	PMID: 32122596
ERR1155825	PRJEB2655	Streptococcus uberis	New Zealand	cow	PMID: 32122596
ERR1155827	PRJEB2655	Streptococcus uberis	New Zealand	cow	PMID: 32122596
ERR1155828	PRJEB2655	Streptococcus uberis	New Zealand	cow	PMID: 32122596
ERR1155829	PRJEB2655	Streptococcus uberis	New Zealand	cow	PMID: 32122596
ERR1155830	PRJEB2655	Streptococcus uberis	New Zealand	cow	PMID: 32122596
ERR1155832	PRJEB2655	Streptococcus uberis	New Zealand	cow	PMID: 32122596
ERR1155833	PRJEB2655	Streptococcus uberis	New Zealand	cow	PMID: 32122596
ERR1155834	PRJEB2655	Streptococcus uberis	New Zealand	cow	PMID: 32122596
ERR1155835	PRJEB2655	Streptococcus uberis	New Zealand	cow	PMID: 32122596
ERR1155836	PRJEB2655	Streptococcus uberis	New Zealand	cow	PMID: 32122596
ERR1155837	PRJEB2655	Streptococcus uberis	New Zealand	cow	PMID: 32122596
ERR1155838	PRJEB2655	Streptococcus uberis	New Zealand	cow	PMID: 32122596
ERR1155839	PRJEB2655	Streptococcus uberis	New Zealand	cow	PMID: 32122596
ERR1155840	PRJEB2655	Streptococcus uberis	New Zealand	cow	PMID: 32122596
ERR1155841	PRJEB2655	Streptococcus uberis	New Zealand	cow	PMID: 32122596
ERR1155842	PRJEB2655	Streptococcus uberis	New Zealand	cow	PMID: 32122596
ERR1155843	PRJEB2655	Streptococcus uberis	New Zealand	cow	PMID: 32122596
ERR1155844	PRJEB2655	Streptococcus uberis	New Zealand	cow	PMID: 32122596
ERR1155845	PRJEB2655	Streptococcus uberis	New Zealand	cow	PMID: 32122596
ERR1155875	PRJEB2655	Streptococcus uberis	New Zealand	cow	PMID: 32122596
ERR1155876	PRJEB2655	Streptococcus uberis	New Zealand	cow	PMID: 32122596
ERR1155877	PRJEB2655	Streptococcus uberis	New Zealand	cow	PMID: 32122596
ERR1155878	PRJEB2655	Streptococcus uberis	New Zealand	cow	PMID: 32122596
ERR1155879	PRJEB2655	Streptococcus uberis	New Zealand	cow	PMID: 32122596
ERR1155880	PRJEB2655	Streptococcus uberis	New Zealand	cow	PMID: 32122596
ERR1155881	PRJEB2655	Streptococcus uberis	New Zealand	cow	PMID: 32122596
ERR1155882	PRJEB2655	Streptococcus uberis	New Zealand	cow	PMID: 32122596
ERR1155883	PRJEB2655	Streptococcus uberis	New Zealand	cow	PMID: 32122596
ERR1155884	PRJEB2655	Streptococcus uberis	New Zealand	cow	PMID: 32122596
ERR1155885	PRJEB2655	Streptococcus uberis	New Zealand	cow	PMID: 32122596
ERR1155887	PRJEB2655	Streptococcus uberis	New Zealand	cow	PMID: 32122596
ERR1155888	PRJEB2655	Streptococcus uberis	New Zealand	cow	PMID: 32122596
ERR1155890	PRJEB2655	Streptococcus uberis	New Zealand	cow	PMID: 32122596
ERR1155891	PRJEB2655	Streptococcus uberis	New Zealand	cow	PMID: 32122596
ERR1155892	PRJEB2655	Streptococcus uberis	New Zealand	cow	PMID: 32122596
ERR1155893	PRJEB2655	Streptococcus uberis	New Zealand	cow	PMID: 32122596
ERR1155894	PRJEB2655	Streptococcus uberis	New Zealand	cow	PMID: 32122596
ERR1155895	PRJEB2655	Streptococcus uberis	New Zealand	cow	PMID: 32122596
ERR1155896	PRJEB2655	Streptococcus uberis	New Zealand	cow	PMID: 32122596
ERR1155897	PRJEB2655	Streptococcus uberis	New Zealand	cow	PMID: 32122596
ERR1155898	PRJEB2655	Streptococcus uberis	New Zealand	cow	PMID: 32122596
ERR1155899	PRJEB2655	Streptococcus uberis	New Zealand	cow	PMID: 32122596
ERR1155900	PRJEB2655	Streptococcus uberis	New Zealand	cow	PMID: 32122596
ERR1155901	PRJEB2655	Streptococcus uberis	New Zealand	cow	PMID: 32122596
ERR1155902	PRJEB2655	Streptococcus uberis	New Zealand	cow	PMID: 32122596
ERR1155903	PRJEB2655	Streptococcus uberis	New Zealand	cow	PMID: 32122596
ERR1155904	PRJEB2655	Streptococcus uberis	New Zealand	cow	PMID: 32122596
ERR1155905	PRJEB2655	Streptococcus uberis	New Zealand	cow	PMID: 32122596
ERR1155906	PRJEB2655	Streptococcus uberis	New Zealand	cow	PMID: 32122596
ERR1155907	PRJEB2655	Streptococcus uberis	New Zealand	cow	PMID: 32122596
ERR1155908	PRJEB2655	Streptococcus uberis	New Zealand	cow	PMID: 32122596
ERR1155909	PRJEB2655	Streptococcus uberis	New Zealand	cow	PMID: 32122596
ERR1155912	PRJEB2655	Streptococcus uberis	New Zealand	cow	PMID: 32122596
ERR1155913	PRJEB2655	Streptococcus uberis	New Zealand	cow	PMID: 32122596
ERR1155914	PRJEB2655	Streptococcus uberis	New Zealand	cow	PMID: 32122596
ERR1155915	PRJEB2655	Streptococcus uberis	New Zealand	cow	PMID: 32122596
ERR1155916	PRJEB2655	Streptococcus uberis	New Zealand	cow	PMID: 32122596
ERR1155917	PRJEB2655	Streptococcus uberis	New Zealand	cow	PMID: 32122596
ERR1155918	PRJEB2655	Streptococcus uberis	New Zealand	cow	PMID: 32122596
ERR1155919	PRJEB2655	Streptococcus uberis	New Zealand	cow	PMID: 32122596
ERR1155920	PRJEB2655	Streptococcus uberis	New Zealand	cow	PMID: 32122596
ERR1155921	PRJEB2655	Streptococcus uberis	New Zealand	cow	PMID: 32122596
ERR1155922	PRJEB2655	Streptococcus uberis	New Zealand	cow	PMID: 32122596
ERR1155923	PRJEB2655	Streptococcus uberis	New Zealand	cow	PMID: 32122596
ERR1155924	PRJEB2655	Streptococcus uberis	New Zealand	cow	PMID: 32122596
ERR1155925	PRJEB2655	Streptococcus uberis	New Zealand	cow	PMID: 32122596
ERR1155927	PRJEB2655	Streptococcus uberis	New Zealand	cow	PMID: 32122596
ERR1155928	PRJEB2655	Streptococcus uberis	New Zealand	cow	PMID: 32122596
ERR1155930	PRJEB2655	Streptococcus uberis	New Zealand	cow	PMID: 32122596
ERR1155931	PRJEB2655	Streptococcus uberis	New Zealand	cow	PMID: 32122596
ERR1155933	PRJEB2655	Streptococcus uberis	New Zealand	cow	PMID: 32122596
ERR1155934	PRJEB2655	Streptococcus uberis	New Zealand	cow	PMID: 32122596
ERR1155935	PRJEB2655	Streptococcus uberis	New Zealand	cow	PMID: 32122596
ERR1155936	PRJEB2655	Streptococcus uberis	New Zealand	cow	PMID: 32122596
ERR1155937	PRJEB2655	Streptococcus uberis	New Zealand	cow	PMID: 32122596
ERR1155939	PRJEB2655	Streptococcus uberis	New Zealand	cow	PMID: 32122596
ERR1155940	PRJEB2655	Streptococcus uberis	New Zealand	cow	PMID: 32122596
ERR1155941	PRJEB2655	Streptococcus uberis	New Zealand	cow	PMID: 32122596
ERR1155942	PRJEB2655	Streptococcus uberis	New Zealand	cow	PMID: 32122596
ERR1155943	PRJEB2655	Streptococcus uberis	New Zealand	cow	PMID: 32122596
ERR1155944	PRJEB2655	Streptococcus uberis	New Zealand	cow	PMID: 32122596
ERR1155945	PRJEB2655	Streptococcus uberis	New Zealand	cow	PMID: 32122596
ERR1155946	PRJEB2655	Streptococcus uberis	New Zealand	cow	PMID: 32122596
ERR1155947	PRJEB2655	Streptococcus uberis	New Zealand	cow	PMID: 32122596
ERR1155948	PRJEB2655	Streptococcus uberis	New Zealand	cow	PMID: 32122596
ERR1155949	PRJEB2655	Streptococcus uberis	New Zealand	cow	PMID: 32122596
ERR1155952	PRJEB2655	Streptococcus uberis	New Zealand	cow	PMID: 32122596
ERR1155953	PRJEB2655	Streptococcus uberis	New Zealand	cow	PMID: 32122596
ERR1155954	PRJEB2655	Streptococcus uberis	New Zealand	cow	PMID: 32122596
ERR1155956	PRJEB2655	Streptococcus uberis	New Zealand	cow	PMID: 32122596
ERR1155957	PRJEB2655	Streptococcus uberis	New Zealand	cow	PMID: 32122596
ERR1155958	PRJEB2655	Streptococcus uberis	New Zealand	cow	PMID: 32122596
ERR1155959	PRJEB2655	Streptococcus uberis	New Zealand	cow	PMID: 32122596
ERR1155960	PRJEB2655	Streptococcus uberis	New Zealand	cow	PMID: 32122596
ERR1155961	PRJEB2655	Streptococcus uberis	New Zealand	cow	PMID: 32122596
ERR1243083	PRJEB2655	Streptococcus uberis	New Zealand	cow	PMID: 32122596
ERR1243084	PRJEB2655	Streptococcus uberis	New Zealand	cow	PMID: 32122596
ERR1243085	PRJEB2655	Streptococcus uberis	New Zealand	cow	PMID: 32122596
ERR1243086	PRJEB2655	Streptococcus uberis	New Zealand	cow	PMID: 32122596
ERR1243087	PRJEB2655	Streptococcus uberis	New Zealand	cow	PMID: 32122596
ERR1243088	PRJEB2655	Streptococcus uberis	New Zealand	cow	PMID: 32122596
ERR1243089	PRJEB2655	Streptococcus uberis	New Zealand	cow	PMID: 32122596
ERR1243090	PRJEB2655	Streptococcus uberis	New Zealand	cow	PMID: 32122596
ERR1243091	PRJEB2655	Streptococcus uberis	New Zealand	cow	PMID: 32122596
ERR1243092	PRJEB2655	Streptococcus uberis	New Zealand	cow	PMID: 32122596
ERR1243093	PRJEB2655	Streptococcus uberis	New Zealand	cow	PMID: 32122596
ERR1243094	PRJEB2655	Streptococcus uberis	New Zealand	cow	PMID: 32122596
ERR1243095	PRJEB2655	Streptococcus uberis	New Zealand	cow	PMID: 32122596
ERR1243096	PRJEB2655	Streptococcus uberis	New Zealand	cow	PMID: 32122596
ERR1243097	PRJEB2655	Streptococcus uberis	New Zealand	cow	PMID: 32122596
ERR1243098	PRJEB2655	Streptococcus uberis	New Zealand	cow	PMID: 32122596
ERR1243099	PRJEB2655	Streptococcus uberis	New Zealand	cow	PMID: 32122596
ERR1243100	PRJEB2655	Streptococcus uberis	New Zealand	cow	PMID: 32122596
ERR1243101	PRJEB2655	Streptococcus uberis	New Zealand	cow	PMID: 32122596
ERR1243102	PRJEB2655	Streptococcus uberis	New Zealand	cow	PMID: 32122596
ERR1243103	PRJEB2655	Streptococcus uberis	New Zealand	cow	PMID: 32122596
ERR1243104	PRJEB2655	Streptococcus uberis	New Zealand	cow	PMID: 32122596
ERR1243105	PRJEB2655	Streptococcus uberis	New Zealand	cow	PMID: 32122596
ERR1243106	PRJEB2655	Streptococcus uberis	New Zealand	cow	PMID: 32122596
ERR1243108	PRJEB2655	Streptococcus uberis	New Zealand	cow	PMID: 32122596
ERR1243109	PRJEB2655	Streptococcus uberis	New Zealand	cow	PMID: 32122596
ERR1243110	PRJEB2655	Streptococcus uberis	New Zealand	cow	PMID: 32122596
ERR1243111	PRJEB2655	Streptococcus uberis	New Zealand	cow	PMID: 32122596
ERR1430732	PRJEB2655	Streptococcus uberis	New Zealand	cow	PMID: 32122596
ERR1430733	PRJEB2655	Streptococcus uberis	New Zealand	cow	PMID: 32122596
ERR1430734	PRJEB2655	Streptococcus uberis	New Zealand	cow	PMID: 32122596
ERR1430735	PRJEB2655	Streptococcus uberis	New Zealand	cow	PMID: 32122596
ERR1430736	PRJEB2655	Streptococcus uberis	New Zealand	cow	PMID: 32122596
ERR1430737	PRJEB2655	Streptococcus uberis	New Zealand	cow	PMID: 32122596
ERR1430738	PRJEB2655	Streptococcus uberis	New Zealand	cow	PMID: 32122596
ERR1430739	PRJEB2655	Streptococcus uberis	New Zealand	cow	PMID: 32122596
ERR1430740	PRJEB2655	Streptococcus uberis	New Zealand	cow	PMID: 32122596
ERR1430741	PRJEB2655	Streptococcus uberis	New Zealand	cow	PMID: 32122596
ERR1430742	PRJEB2655	Streptococcus uberis	New Zealand	cow	PMID: 32122596
ERR1430743	PRJEB2655	Streptococcus uberis	New Zealand	cow	PMID: 32122596
ERR1430744	PRJEB2655	Streptococcus uberis	New Zealand	cow	PMID: 32122596
ERR1430745	PRJEB2655	Streptococcus uberis	New Zealand	cow	PMID: 32122596
ERR1430746	PRJEB2655	Streptococcus uberis	New Zealand	cow	PMID: 32122596
ERR1430747	PRJEB2655	Streptococcus uberis	New Zealand	cow	PMID: 32122596
ERR1430748	PRJEB2655	Streptococcus uberis	New Zealand	cow	PMID: 32122596
ERR1430750	PRJEB2655	Streptococcus uberis	New Zealand	cow	PMID: 32122596
ERR1430751	PRJEB2655	Streptococcus uberis	New Zealand	cow	PMID: 32122596
ERR1430752	PRJEB2655	Streptococcus uberis	New Zealand	cow	PMID: 32122596
ERR1430753	PRJEB2655	Streptococcus uberis	New Zealand	cow	PMID: 32122596
SRR26299473	PRJNA1024663	Streptococcus uberis	United Kingdom	cow	PMID: 38512314
SRR26299474	PRJNA1024663	Streptococcus uberis	United Kingdom	cow	PMID: 38512314
SRR26299475	PRJNA1024663	Streptococcus uberis	United Kingdom	cow	PMID: 38512314
SRR26299476	PRJNA1024663	Streptococcus uberis	United Kingdom	cow	PMID: 38512314
SRR26299477	PRJNA1024663	Streptococcus uberis	United Kingdom	cow	PMID: 38512314
SRR26299478	PRJNA1024663	Streptococcus uberis	United Kingdom	cow	PMID: 38512314
SRR26299479	PRJNA1024663	Streptococcus uberis	United Kingdom	cow	PMID: 38512314
SRR26299480	PRJNA1024663	Streptococcus uberis	United Kingdom	cow	PMID: 38512314
SRR26299481	PRJNA1024663	Streptococcus uberis	United Kingdom	cow	PMID: 38512314
SRR26299482	PRJNA1024663	Streptococcus uberis	United Kingdom	cow	PMID: 38512314
SRR26299483	PRJNA1024663	Streptococcus uberis	United Kingdom	cow	PMID: 38512314
SRR26299484	PRJNA1024663	Streptococcus uberis	United Kingdom	cow	PMID: 38512314
SRR26299485	PRJNA1024663	Streptococcus uberis	United Kingdom	cow	PMID: 38512314
SRR26299486	PRJNA1024663	Streptococcus uberis	United Kingdom	cow	PMID: 38512314
SRR26299487	PRJNA1024663	Streptococcus uberis	United Kingdom	cow	PMID: 38512314
SRR26299488	PRJNA1024663	Streptococcus uberis	United Kingdom	cow	PMID: 38512314
SRR26299489	PRJNA1024663	Streptococcus uberis	United Kingdom	cow	PMID: 38512314
SRR26299490	PRJNA1024663	Streptococcus uberis	United Kingdom	cow	PMID: 38512314
SRR26299491	PRJNA1024663	Streptococcus uberis	United Kingdom	cow	PMID: 38512314
SRR26299492	PRJNA1024663	Streptococcus uberis	United Kingdom	cow	PMID: 38512314
SRR26299493	PRJNA1024663	Streptococcus uberis	United Kingdom	cow	PMID: 38512314
SRR26299494	PRJNA1024663	Streptococcus uberis	United Kingdom	cow	PMID: 38512314
SRR26299495	PRJNA1024663	Streptococcus uberis	United Kingdom	cow	PMID: 38512314
SRR26299496	PRJNA1024663	Streptococcus uberis	United Kingdom	cow	PMID: 38512314
SRR26299497	PRJNA1024663	Streptococcus uberis	United Kingdom	cow	PMID: 38512314
SRR26299498	PRJNA1024663	Streptococcus uberis	United Kingdom	cow	PMID: 38512314
SRR26299499	PRJNA1024663	Streptococcus uberis	United Kingdom	cow	PMID: 38512314
SRR26299500	PRJNA1024663	Streptococcus uberis	United Kingdom	cow	PMID: 38512314
SRR26299501	PRJNA1024663	Streptococcus uberis	United Kingdom	cow	PMID: 38512314
SRR26299502	PRJNA1024663	Streptococcus uberis	United Kingdom	cow	PMID: 38512314
SRR26299503	PRJNA1024663	Streptococcus uberis	United Kingdom	cow	PMID: 38512314
SRR26299504	PRJNA1024663	Streptococcus uberis	United Kingdom	cow	PMID: 38512314
SRR26299517	PRJNA1024663	Streptococcus uberis	United Kingdom	cow	PMID: 38512314
SRR26299518	PRJNA1024663	Streptococcus uberis	United Kingdom	cow	PMID: 38512314
SRR26299519	PRJNA1024663	Streptococcus uberis	United Kingdom	cow	PMID: 38512314
SRR26299520	PRJNA1024663	Streptococcus uberis	United Kingdom	cow	PMID: 38512314
SRR26299521	PRJNA1024663	Streptococcus uberis	United Kingdom	cow	PMID: 38512314
SRR26299522	PRJNA1024663	Streptococcus uberis	United Kingdom	cow	PMID: 38512314
SRR26299523	PRJNA1024663	Streptococcus uberis	United Kingdom	cow	PMID: 38512314
SRR26299524	PRJNA1024663	Streptococcus uberis	United Kingdom	cow	PMID: 38512314
SRR26299525	PRJNA1024663	Streptococcus uberis	United Kingdom	cow	PMID: 38512314
SRR26299526	PRJNA1024663	Streptococcus uberis	United Kingdom	cow	PMID: 38512314
SRR26299527	PRJNA1024663	Streptococcus uberis	United Kingdom	cow	PMID: 38512314
SRR26299528	PRJNA1024663	Streptococcus uberis	United Kingdom	cow	PMID: 38512314
SRR26299529	PRJNA1024663	Streptococcus uberis	United Kingdom	cow	PMID: 38512314
SRR26299530	PRJNA1024663	Streptococcus uberis	United Kingdom	cow	PMID: 38512314
SRR26299531	PRJNA1024663	Streptococcus uberis	United Kingdom	cow	PMID: 38512314
SRR26299532	PRJNA1024663	Streptococcus uberis	United Kingdom	cow	PMID: 38512314
SRR26299533	PRJNA1024663	Streptococcus uberis	United Kingdom	cow	PMID: 38512314
SRR26299534	PRJNA1024663	Streptococcus uberis	United Kingdom	cow	PMID: 38512314
SRR26299535	PRJNA1024663	Streptococcus uberis	United Kingdom	cow	PMID: 38512314
SRR26299536	PRJNA1024663	Streptococcus uberis	United Kingdom	cow	PMID: 38512314
SRR26299537	PRJNA1024663	Streptococcus uberis	United Kingdom	cow	PMID: 38512314
SRR26299538	PRJNA1024663	Streptococcus uberis	United Kingdom	cow	PMID: 38512314
SRR26299539	PRJNA1024663	Streptococcus uberis	United Kingdom	cow	PMID: 38512314
SRR26299540	PRJNA1024663	Streptococcus uberis	United Kingdom	cow	PMID: 38512314
SRR26299541	PRJNA1024663	Streptococcus uberis	United Kingdom	cow	PMID: 38512314
SRR26299542	PRJNA1024663	Streptococcus uberis	United Kingdom	cow	PMID: 38512314
SRR26299543	PRJNA1024663	Streptococcus uberis	United Kingdom	cow	PMID: 38512314
SRR26299544	PRJNA1024663	Streptococcus uberis	United Kingdom	cow	PMID: 38512314
SRR26299545	PRJNA1024663	Streptococcus uberis	United Kingdom	cow	PMID: 38512314
SRR26299546	PRJNA1024663	Streptococcus uberis	United Kingdom	cow	PMID: 38512314
SRR26299547	PRJNA1024663	Streptococcus uberis	United Kingdom	cow	PMID: 38512314
SRR26299548	PRJNA1024663	Streptococcus uberis	United Kingdom	cow	PMID: 38512314
SRR26299549	PRJNA1024663	Streptococcus uberis	United Kingdom	cow	PMID: 38512314
SRR26299550	PRJNA1024663	Streptococcus uberis	United Kingdom	cow	PMID: 38512314
SRR26299551	PRJNA1024663	Streptococcus uberis	United Kingdom	cow	PMID: 38512314
SRR26299552	PRJNA1024663	Streptococcus uberis	United Kingdom	cow	PMID: 38512314
SRR26299553	PRJNA1024663	Streptococcus uberis	United Kingdom	cow	PMID: 38512314
SRR26299554	PRJNA1024663	Streptococcus uberis	United Kingdom	cow	PMID: 38512314
SRR26299555	PRJNA1024663	Streptococcus uberis	United Kingdom	cow	PMID: 38512314
SRR26299556	PRJNA1024663	Streptococcus uberis	United Kingdom	cow	PMID: 38512314
SRR26299557	PRJNA1024663	Streptococcus uberis	United Kingdom	cow	PMID: 38512314
SRR26299558	PRJNA1024663	Streptococcus uberis	United Kingdom	cow	PMID: 38512314
SRR26299559	PRJNA1024663	Streptococcus uberis	United Kingdom	cow	PMID: 38512314
SRR26299560	PRJNA1024663	Streptococcus uberis	United Kingdom	cow	PMID: 38512314
SRR26299561	PRJNA1024663	Streptococcus uberis	United Kingdom	cow	PMID: 38512314
SRR26299562	PRJNA1024663	Streptococcus uberis	United Kingdom	cow	PMID: 38512314
SRR26299563	PRJNA1024663	Streptococcus uberis	United Kingdom	cow	PMID: 38512314
SRR26299564	PRJNA1024663	Streptococcus uberis	United Kingdom	cow	PMID: 38512314
SRR26299565	PRJNA1024663	Streptococcus uberis	United Kingdom	cow	PMID: 38512314
SRR26299566	PRJNA1024663	Streptococcus uberis	United Kingdom	cow	PMID: 38512314
SRR26299567	PRJNA1024663	Streptococcus uberis	United Kingdom	cow	PMID: 38512314
SRR26299568	PRJNA1024663	Streptococcus uberis	United Kingdom	cow	PMID: 38512314
SRR26299569	PRJNA1024663	Streptococcus uberis	United Kingdom	cow	PMID: 38512314
SRR26299570	PRJNA1024663	Streptococcus uberis	United Kingdom	cow	PMID: 38512314
SRR26299571	PRJNA1024663	Streptococcus uberis	United Kingdom	cow	PMID: 38512314
SRR26299572	PRJNA1024663	Streptococcus uberis	United Kingdom	cow	PMID: 38512314
SRR26299573	PRJNA1024663	Streptococcus uberis	United Kingdom	cow	PMID: 38512314
SRR26299574	PRJNA1024663	Streptococcus uberis	United Kingdom	cow	PMID: 38512314
SRR26299575	PRJNA1024663	Streptococcus uberis	United Kingdom	cow	PMID: 38512314
SRR26299576	PRJNA1024663	Streptococcus uberis	United Kingdom	cow	PMID: 38512314
SRR26299577	PRJNA1024663	Streptococcus uberis	United Kingdom	cow	PMID: 38512314
SRR26299578	PRJNA1024663	Streptococcus uberis	United Kingdom	cow	PMID: 38512314
SRR26299579	PRJNA1024663	Streptococcus uberis	United Kingdom	cow	PMID: 38512314
SRR26299580	PRJNA1024663	Streptococcus uberis	United Kingdom	cow	PMID: 38512314
SRR26299581	PRJNA1024663	Streptococcus uberis	United Kingdom	cow	PMID: 38512314
SRR26299582	PRJNA1024663	Streptococcus uberis	United Kingdom	cow	PMID: 38512314
SRR26299583	PRJNA1024663	Streptococcus uberis	United Kingdom	cow	PMID: 38512314
SRR26299584	PRJNA1024663	Streptococcus uberis	United Kingdom	cow	PMID: 38512314
SRR26299585	PRJNA1024663	Streptococcus uberis	United Kingdom	cow	PMID: 38512314
SRR26299586	PRJNA1024663	Streptococcus uberis	United Kingdom	cow	PMID: 38512314
SRR26299587	PRJNA1024663	Streptococcus uberis	United Kingdom	cow	PMID: 38512314
SRR26299588	PRJNA1024663	Streptococcus uberis	United Kingdom	cow	PMID: 38512314
SRR26299589	PRJNA1024663	Streptococcus uberis	United Kingdom	cow	PMID: 38512314
SRR26299590	PRJNA1024663	Streptococcus uberis	United Kingdom	cow	PMID: 38512314
SRR26299591	PRJNA1024663	Streptococcus uberis	United Kingdom	cow	PMID: 38512314
SRR26299592	PRJNA1024663	Streptococcus uberis	United Kingdom	cow	PMID: 38512314
SRR26299593	PRJNA1024663	Streptococcus uberis	United Kingdom	cow	PMID: 38512314
SRR26299594	PRJNA1024663	Streptococcus uberis	United Kingdom	cow	PMID: 38512314
SRR26299595	PRJNA1024663	Streptococcus uberis	United Kingdom	cow	PMID: 38512314
SRR26299596	PRJNA1024663	Streptococcus uberis	United Kingdom	cow	PMID: 38512314
SRR26299597	PRJNA1024663	Streptococcus uberis	United Kingdom	cow	PMID: 38512314
SRR26299598	PRJNA1024663	Streptococcus uberis	United Kingdom	cow	PMID: 38512314
SRR26299599	PRJNA1024663	Streptococcus uberis	United Kingdom	cow	PMID: 38512314
SRR26299600	PRJNA1024663	Streptococcus uberis	United Kingdom	cow	PMID: 38512314
SRR26299601	PRJNA1024663	Streptococcus uberis	United Kingdom	cow	PMID: 38512314
SRR26299602	PRJNA1024663	Streptococcus uberis	United Kingdom	cow	PMID: 38512314
SRR26299603	PRJNA1024663	Streptococcus uberis	United Kingdom	cow	PMID: 38512314
SRR26299604	PRJNA1024663	Streptococcus uberis	United Kingdom	cow	PMID: 38512314
SRR26299605	PRJNA1024663	Streptococcus uberis	United Kingdom	cow	PMID: 38512314
SRR26299606	PRJNA1024663	Streptococcus uberis	United Kingdom	cow	PMID: 38512314
SRR26299607	PRJNA1024663	Streptococcus uberis	United Kingdom	cow	PMID: 38512314
SRR26299608	PRJNA1024663	Streptococcus uberis	United Kingdom	cow	PMID: 38512314
SRR26299609	PRJNA1024663	Streptococcus uberis	United Kingdom	cow	PMID: 38512314
SRR26299610	PRJNA1024663	Streptococcus uberis	United Kingdom	cow	PMID: 38512314
SRR26299613	PRJNA1024663	Streptococcus uberis	United Kingdom	cow	PMID: 38512314
SRR26299614	PRJNA1024663	Streptococcus uberis	United Kingdom	cow	PMID: 38512314
SRR26299615	PRJNA1024663	Streptococcus uberis	United Kingdom	cow	PMID: 38512314
SRR26299627	PRJNA1024663	Streptococcus uberis	United Kingdom	cow	PMID: 38512314
SRR26299628	PRJNA1024663	Streptococcus uberis	United Kingdom	cow	PMID: 38512314
SRR26299629	PRJNA1024663	Streptococcus uberis	United Kingdom	cow	PMID: 38512314
SRR26299630	PRJNA1024663	Streptococcus uberis	United Kingdom	cow	PMID: 38512314
SRR26299631	PRJNA1024663	Streptococcus uberis	United Kingdom	cow	PMID: 38512314
SRR26299632	PRJNA1024663	Streptococcus uberis	United Kingdom	cow	PMID: 38512314
SRR26299633	PRJNA1024663	Streptococcus uberis	United Kingdom	cow	PMID: 38512314
SRR26299634	PRJNA1024663	Streptococcus uberis	United Kingdom	cow	PMID: 38512314
SRR26299635	PRJNA1024663	Streptococcus uberis	United Kingdom	cow	PMID: 38512314
SRR26299636	PRJNA1024663	Streptococcus uberis	United Kingdom	cow	PMID: 38512314
SRR26299637	PRJNA1024663	Streptococcus uberis	United Kingdom	cow	PMID: 38512314
SRR26299638	PRJNA1024663	Streptococcus uberis	United Kingdom	cow	PMID: 38512314
SRR26299639	PRJNA1024663	Streptococcus uberis	United Kingdom	cow	PMID: 38512314
SRR26299640	PRJNA1024663	Streptococcus uberis	United Kingdom	cow	PMID: 38512314
SRR26299641	PRJNA1024663	Streptococcus uberis	United Kingdom	cow	PMID: 38512314
SRR26299642	PRJNA1024663	Streptococcus uberis	United Kingdom	cow	PMID: 38512314
SRR26299643	PRJNA1024663	Streptococcus uberis	United Kingdom	cow	PMID: 38512314
SRR26299644	PRJNA1024663	Streptococcus uberis	United Kingdom	cow	PMID: 38512314
SRR26299645	PRJNA1024663	Streptococcus uberis	United Kingdom	cow	PMID: 38512314
SRR26299646	PRJNA1024663	Streptococcus uberis	United Kingdom	cow	PMID: 38512314
SRR26299647	PRJNA1024663	Streptococcus uberis	United Kingdom	cow	PMID: 38512314
SRR26299648	PRJNA1024663	Streptococcus uberis	United Kingdom	cow	PMID: 38512314
SRR26299649	PRJNA1024663	Streptococcus uberis	United Kingdom	cow	PMID: 38512314
SRR26299650	PRJNA1024663	Streptococcus uberis	United Kingdom	cow	PMID: 38512314
SRR26299651	PRJNA1024663	Streptococcus uberis	United Kingdom	cow	PMID: 38512314
SRR26299652	PRJNA1024663	Streptococcus uberis	United Kingdom	cow	PMID: 38512314
SRR26299653	PRJNA1024663	Streptococcus uberis	United Kingdom	cow	PMID: 38512314
SRR26299654	PRJNA1024663	Streptococcus uberis	United Kingdom	cow	PMID: 38512314
SRR26299655	PRJNA1024663	Streptococcus uberis	United Kingdom	cow	PMID: 38512314
SRR26299656	PRJNA1024663	Streptococcus uberis	United Kingdom	cow	PMID: 38512314
SRR26299657	PRJNA1024663	Streptococcus uberis	United Kingdom	cow	PMID: 38512314
SRR26299658	PRJNA1024663	Streptococcus uberis	United Kingdom	cow	PMID: 38512314
SRR26299659	PRJNA1024663	Streptococcus uberis	United Kingdom	cow	PMID: 38512314
SRR26299660	PRJNA1024663	Streptococcus uberis	United Kingdom	cow	PMID: 38512314
SRR26299661	PRJNA1024663	Streptococcus uberis	United Kingdom	cow	PMID: 38512314
SRR26299662	PRJNA1024663	Streptococcus uberis	United Kingdom	cow	PMID: 38512314
SRR26299663	PRJNA1024663	Streptococcus uberis	United Kingdom	cow	PMID: 38512314
SRR26299690	PRJNA1024663	Streptococcus uberis	United Kingdom	cow	PMID: 38512314
SRR26299691	PRJNA1024663	Streptococcus uberis	United Kingdom	cow	PMID: 38512314
SRR26299692	PRJNA1024663	Streptococcus uberis	United Kingdom	cow	PMID: 38512314
SRR26299693	PRJNA1024663	Streptococcus uberis	United Kingdom	cow	PMID: 38512314
SRR26299694	PRJNA1024663	Streptococcus uberis	United Kingdom	cow	PMID: 38512314
SRR26299695	PRJNA1024663	Streptococcus uberis	United Kingdom	cow	PMID: 38512314
SRR26299696	PRJNA1024663	Streptococcus uberis	United Kingdom	cow	PMID: 38512314
SRR26299697	PRJNA1024663	Streptococcus uberis	United Kingdom	cow	PMID: 38512314
SRR26299698	PRJNA1024663	Streptococcus uberis	United Kingdom	cow	PMID: 38512314
SRR26299699	PRJNA1024663	Streptococcus uberis	United Kingdom	cow	PMID: 38512314
SRR26299700	PRJNA1024663	Streptococcus uberis	United Kingdom	cow	PMID: 38512314
SRR26299701	PRJNA1024663	Streptococcus uberis	United Kingdom	cow	PMID: 38512314
SRR26299702	PRJNA1024663	Streptococcus uberis	United Kingdom	cow	PMID: 38512314
SRR26299703	PRJNA1024663	Streptococcus uberis	United Kingdom	cow	PMID: 38512314
SRR26299704	PRJNA1024663	Streptococcus uberis	United Kingdom	cow	PMID: 38512314
SRR26299705	PRJNA1024663	Streptococcus uberis	United Kingdom	cow	PMID: 38512314
SRR26299706	PRJNA1024663	Streptococcus uberis	United Kingdom	cow	PMID: 38512314
SRR26299707	PRJNA1024663	Streptococcus uberis	United Kingdom	cow	PMID: 38512314
SRR26299708	PRJNA1024663	Streptococcus uberis	United Kingdom	cow	PMID: 38512314
SRR26299710	PRJNA1024663	Streptococcus uberis	United Kingdom	cow	PMID: 38512314
SRR26299711	PRJNA1024663	Streptococcus uberis	United Kingdom	cow	PMID: 38512314
SRR26299712	PRJNA1024663	Streptococcus uberis	United Kingdom	cow	PMID: 38512314
SRR26299713	PRJNA1024663	Streptococcus uberis	United Kingdom	cow	PMID: 38512314
SRR26299714	PRJNA1024663	Streptococcus uberis	United Kingdom	cow	PMID: 38512314
SRR26299715	PRJNA1024663	Streptococcus uberis	United Kingdom	cow	PMID: 38512314
SRR26299716	PRJNA1024663	Streptococcus uberis	United Kingdom	cow	PMID: 38512314
SRR26299717	PRJNA1024663	Streptococcus uberis	United Kingdom	cow	PMID: 38512314
SRR26299718	PRJNA1024663	Streptococcus uberis	United Kingdom	cow	PMID: 38512314
SRR26299719	PRJNA1024663	Streptococcus uberis	United Kingdom	cow	PMID: 38512314
SRR26299720	PRJNA1024663	Streptococcus uberis	United Kingdom	cow	PMID: 38512314
SRR26299721	PRJNA1024663	Streptococcus uberis	United Kingdom	cow	PMID: 38512314
SRR26299722	PRJNA1024663	Streptococcus uberis	United Kingdom	cow	PMID: 38512314
SRR26299723	PRJNA1024663	Streptococcus uberis	United Kingdom	cow	PMID: 38512314
SRR26299724	PRJNA1024663	Streptococcus uberis	United Kingdom	cow	PMID: 38512314
SRR26299725	PRJNA1024663	Streptococcus uberis	United Kingdom	cow	PMID: 38512314
SRR26299726	PRJNA1024663	Streptococcus uberis	United Kingdom	cow	PMID: 38512314
SRR26299727	PRJNA1024663	Streptococcus uberis	United Kingdom	cow	PMID: 38512314
SRR26299728	PRJNA1024663	Streptococcus uberis	United Kingdom	cow	PMID: 38512314
SRR26299729	PRJNA1024663	Streptococcus uberis	United Kingdom	cow	PMID: 38512314
SRR26299730	PRJNA1024663	Streptococcus uberis	United Kingdom	cow	PMID: 38512314
SRR26299731	PRJNA1024663	Streptococcus uberis	United Kingdom	cow	PMID: 38512314
SRR26299732	PRJNA1024663	Streptococcus uberis	United Kingdom	cow	PMID: 38512314
SRR26299733	PRJNA1024663	Streptococcus uberis	United Kingdom	cow	PMID: 38512314
SRR26299734	PRJNA1024663	Streptococcus uberis	United Kingdom	cow	PMID: 38512314
SRR26299735	PRJNA1024663	Streptococcus uberis	United Kingdom	cow	PMID: 38512314
SRR26299736	PRJNA1024663	Streptococcus uberis	United Kingdom	cow	PMID: 38512314
SRR26299737	PRJNA1024663	Streptococcus uberis	United Kingdom	cow	PMID: 38512314
SRR26299738	PRJNA1024663	Streptococcus uberis	United Kingdom	cow	PMID: 38512314
SRR26299739	PRJNA1024663	Streptococcus uberis	United Kingdom	cow	PMID: 38512314
SRR26299740	PRJNA1024663	Streptococcus uberis	United Kingdom	cow	PMID: 38512314
SRR26299741	PRJNA1024663	Streptococcus uberis	United Kingdom	cow	PMID: 38512314
SRR26299742	PRJNA1024663	Streptococcus uberis	United Kingdom	cow	PMID: 38512314
SRR26299743	PRJNA1024663	Streptococcus uberis	United Kingdom	cow	PMID: 38512314
SRR26299744	PRJNA1024663	Streptococcus uberis	United Kingdom	cow	PMID: 38512314
SRR26299745	PRJNA1024663	Streptococcus uberis	United Kingdom	cow	PMID: 38512314
SRR26299746	PRJNA1024663	Streptococcus uberis	United Kingdom	cow	PMID: 38512314
SRR26299747	PRJNA1024663	Streptococcus uberis	United Kingdom	cow	PMID: 38512314
SRR26299748	PRJNA1024663	Streptococcus uberis	United Kingdom	cow	PMID: 38512314
SRR26299749	PRJNA1024663	Streptococcus uberis	United Kingdom	cow	PMID: 38512314
SRR26299750	PRJNA1024663	Streptococcus uberis	United Kingdom	cow	PMID: 38512314
SRR26299751	PRJNA1024663	Streptococcus uberis	United Kingdom	cow	PMID: 38512314
SRR26299752	PRJNA1024663	Streptococcus uberis	United Kingdom	cow	PMID: 38512314
SRR26299753	PRJNA1024663	Streptococcus uberis	United Kingdom	cow	PMID: 38512314
SRR26299754	PRJNA1024663	Streptococcus uberis	United Kingdom	cow	PMID: 38512314
SRR26299755	PRJNA1024663	Streptococcus uberis	United Kingdom	cow	PMID: 38512314
SRR26299756	PRJNA1024663	Streptococcus uberis	United Kingdom	cow	PMID: 38512314
SRR26299757	PRJNA1024663	Streptococcus uberis	United Kingdom	cow	PMID: 38512314
SRR26299758	PRJNA1024663	Streptococcus uberis	United Kingdom	cow	PMID: 38512314
SRR26299759	PRJNA1024663	Streptococcus uberis	United Kingdom	cow	PMID: 38512314
SRR26299760	PRJNA1024663	Streptococcus uberis	United Kingdom	cow	PMID: 38512314
SRR26299761	PRJNA1024663	Streptococcus uberis	United Kingdom	cow	PMID: 38512314
SRR26299762	PRJNA1024663	Streptococcus uberis	United Kingdom	cow	PMID: 38512314
SRR26299763	PRJNA1024663	Streptococcus uberis	United Kingdom	cow	PMID: 38512314
SRR26299764	PRJNA1024663	Streptococcus uberis	United Kingdom	cow	PMID: 38512314
SRR26299765	PRJNA1024663	Streptococcus uberis	United Kingdom	cow	PMID: 38512314
SRR26299766	PRJNA1024663	Streptococcus uberis	United Kingdom	cow	PMID: 38512314
SRR26299767	PRJNA1024663	Streptococcus uberis	United Kingdom	cow	PMID: 38512314
SRR26299768	PRJNA1024663	Streptococcus uberis	United Kingdom	cow	PMID: 38512314
SRR26299769	PRJNA1024663	Streptococcus uberis	United Kingdom	cow	PMID: 38512314
SRR26299770	PRJNA1024663	Streptococcus uberis	United Kingdom	cow	PMID: 38512314
SRR26299771	PRJNA1024663	Streptococcus uberis	United Kingdom	cow	PMID: 38512314
SRR26299772	PRJNA1024663	Streptococcus uberis	United Kingdom	cow	PMID: 38512314
SRR26299773	PRJNA1024663	Streptococcus uberis	United Kingdom	cow	PMID: 38512314
SRR26299774	PRJNA1024663	Streptococcus uberis	United Kingdom	cow	PMID: 38512314
SRR26299775	PRJNA1024663	Streptococcus uberis	United Kingdom	cow	PMID: 38512314
SRR26299776	PRJNA1024663	Streptococcus uberis	United Kingdom	cow	PMID: 38512314
SRR26299777	PRJNA1024663	Streptococcus uberis	United Kingdom	cow	PMID: 38512314
SRR26299778	PRJNA1024663	Streptococcus uberis	United Kingdom	cow	PMID: 38512314
SRR26299779	PRJNA1024663	Streptococcus uberis	United Kingdom	cow	PMID: 38512314
SRR26299780	PRJNA1024663	Streptococcus uberis	United Kingdom	cow	PMID: 38512314
SRR26299781	PRJNA1024663	Streptococcus uberis	United Kingdom	cow	PMID: 38512314
SRR26299782	PRJNA1024663	Streptococcus uberis	United Kingdom	cow	PMID: 38512314
SRR26299783	PRJNA1024663	Streptococcus uberis	United Kingdom	cow	PMID: 38512314
SRR26299784	PRJNA1024663	Streptococcus uberis	United Kingdom	cow	PMID: 38512314
SRR26299785	PRJNA1024663	Streptococcus uberis	United Kingdom	cow	PMID: 38512314
SRR26299786	PRJNA1024663	Streptococcus uberis	United Kingdom	cow	PMID: 38512314
SRR26299787	PRJNA1024663	Streptococcus uberis	United Kingdom	cow	PMID: 38512314
SRR26299788	PRJNA1024663	Streptococcus uberis	United Kingdom	cow	PMID: 38512314
SRR26299789	PRJNA1024663	Streptococcus uberis	United Kingdom	cow	PMID: 38512314
SRR26299790	PRJNA1024663	Streptococcus uberis	United Kingdom	cow	PMID: 38512314
SRR26299791	PRJNA1024663	Streptococcus uberis	United Kingdom	cow	PMID: 38512314
SRR26299792	PRJNA1024663	Streptococcus uberis	United Kingdom	cow	PMID: 38512314
SRR26299793	PRJNA1024663	Streptococcus uberis	United Kingdom	cow	PMID: 38512314
SRR26299794	PRJNA1024663	Streptococcus uberis	United Kingdom	cow	PMID: 38512314
SRR26299795	PRJNA1024663	Streptococcus uberis	United Kingdom	cow	PMID: 38512314
SRR26299796	PRJNA1024663	Streptococcus uberis	United Kingdom	cow	PMID: 38512314
SRR26299797	PRJNA1024663	Streptococcus uberis	United Kingdom	cow	PMID: 38512314
SRR26299798	PRJNA1024663	Streptococcus uberis	United Kingdom	cow	PMID: 38512314
SRR26299799	PRJNA1024663	Streptococcus uberis	United Kingdom	cow	PMID: 38512314
SRR26299800	PRJNA1024663	Streptococcus uberis	United Kingdom	cow	PMID: 38512314
SRR26299801	PRJNA1024663	Streptococcus uberis	United Kingdom	cow	PMID: 38512314
SRR26299802	PRJNA1024663	Streptococcus uberis	United Kingdom	cow	PMID: 38512314
SRR26299803	PRJNA1024663	Streptococcus uberis	United Kingdom	cow	PMID: 38512314
SRR26299804	PRJNA1024663	Streptococcus uberis	United Kingdom	cow	PMID: 38512314
SRR26299805	PRJNA1024663	Streptococcus uberis	United Kingdom	cow	PMID: 38512314
SRR26299806	PRJNA1024663	Streptococcus uberis	United Kingdom	cow	PMID: 38512314
SRR26299807	PRJNA1024663	Streptococcus uberis	United Kingdom	cow	PMID: 38512314
SRR26299808	PRJNA1024663	Streptococcus uberis	United Kingdom	cow	PMID: 38512314
SRR26299809	PRJNA1024663	Streptococcus uberis	United Kingdom	cow	PMID: 38512314
SRR26299810	PRJNA1024663	Streptococcus uberis	United Kingdom	cow	PMID: 38512314
SRR26299811	PRJNA1024663	Streptococcus uberis	United Kingdom	cow	PMID: 38512314
SRR26299812	PRJNA1024663	Streptococcus uberis	United Kingdom	cow	PMID: 38512314
SRR26299813	PRJNA1024663	Streptococcus uberis	United Kingdom	cow	PMID: 38512314
SRR26299814	PRJNA1024663	Streptococcus uberis	United Kingdom	cow	PMID: 38512314
SRR26299815	PRJNA1024663	Streptococcus uberis	United Kingdom	cow	PMID: 38512314
SRR26299816	PRJNA1024663	Streptococcus uberis	United Kingdom	cow	PMID: 38512314
SRR26299817	PRJNA1024663	Streptococcus uberis	United Kingdom	cow	PMID: 38512314
SRR26299818	PRJNA1024663	Streptococcus uberis	United Kingdom	cow	PMID: 38512314
SRR26299819	PRJNA1024663	Streptococcus uberis	United Kingdom	cow	PMID: 38512314
SRR26299820	PRJNA1024663	Streptococcus uberis	United Kingdom	cow	PMID: 38512314
SRR26299821	PRJNA1024663	Streptococcus uberis	United Kingdom	cow	PMID: 38512314
SRR26299822	PRJNA1024663	Streptococcus uberis	United Kingdom	cow	PMID: 38512314
SRR26299823	PRJNA1024663	Streptococcus uberis	United Kingdom	cow	PMID: 38512314
SRR26299824	PRJNA1024663	Streptococcus uberis	United Kingdom	cow	PMID: 38512314
SRR26299825	PRJNA1024663	Streptococcus uberis	United Kingdom	cow	PMID: 38512314
SRR26299826	PRJNA1024663	Streptococcus uberis	United Kingdom	cow	PMID: 38512314
SRR26299827	PRJNA1024663	Streptococcus uberis	United Kingdom	cow	PMID: 38512314
SRR26299828	PRJNA1024663	Streptococcus uberis	United Kingdom	cow	PMID: 38512314
SRR26299829	PRJNA1024663	Streptococcus uberis	United Kingdom	cow	PMID: 38512314
SRR26299830	PRJNA1024663	Streptococcus uberis	United Kingdom	cow	PMID: 38512314
SRR26299831	PRJNA1024663	Streptococcus uberis	United Kingdom	cow	PMID: 38512314
SRR26299832	PRJNA1024663	Streptococcus uberis	United Kingdom	cow	PMID: 38512314
SRR26299833	PRJNA1024663	Streptococcus uberis	United Kingdom	cow	PMID: 38512314
SRR26299834	PRJNA1024663	Streptococcus uberis	United Kingdom	cow	PMID: 38512314
SRR26299835	PRJNA1024663	Streptococcus uberis	United Kingdom	cow	PMID: 38512314
SRR26299836	PRJNA1024663	Streptococcus uberis	United Kingdom	cow	PMID: 38512314
SRR26299837	PRJNA1024663	Streptococcus uberis	United Kingdom	cow	PMID: 38512314
SRR26299838	PRJNA1024663	Streptococcus uberis	United Kingdom	cow	PMID: 38512314
SRR26299839	PRJNA1024663	Streptococcus uberis	United Kingdom	cow	PMID: 38512314
SRR26299840	PRJNA1024663	Streptococcus uberis	United Kingdom	cow	PMID: 38512314
SRR26299841	PRJNA1024663	Streptococcus uberis	United Kingdom	cow	PMID: 38512314
SRR26299842	PRJNA1024663	Streptococcus uberis	United Kingdom	cow	PMID: 38512314
SRR26299843	PRJNA1024663	Streptococcus uberis	United Kingdom	cow	PMID: 38512314
SRR26299844	PRJNA1024663	Streptococcus uberis	United Kingdom	cow	PMID: 38512314
SRR26299845	PRJNA1024663	Streptococcus uberis	United Kingdom	cow	PMID: 38512314
SRR26299846	PRJNA1024663	Streptococcus uberis	United Kingdom	cow	PMID: 38512314
SRR26299847	PRJNA1024663	Streptococcus uberis	United Kingdom	cow	PMID: 38512314
SRR26299848	PRJNA1024663	Streptococcus uberis	United Kingdom	cow	PMID: 38512314
SRR26299850	PRJNA1024663	Streptococcus uberis	United Kingdom	cow	PMID: 38512314
SRR26299851	PRJNA1024663	Streptococcus uberis	United Kingdom	cow	PMID: 38512314
SRR26299852	PRJNA1024663	Streptococcus uberis	United Kingdom	cow	PMID: 38512314
SRR26299853	PRJNA1024663	Streptococcus uberis	United Kingdom	cow	PMID: 38512314
SRR26299854	PRJNA1024663	Streptococcus uberis	United Kingdom	cow	PMID: 38512314
SRR26299855	PRJNA1024663	Streptococcus uberis	United Kingdom	cow	PMID: 38512314
SRR26299856	PRJNA1024663	Streptococcus uberis	United Kingdom	cow	PMID: 38512314
SRR26299857	PRJNA1024663	Streptococcus uberis	United Kingdom	cow	PMID: 38512314
SRR26299858	PRJNA1024663	Streptococcus uberis	United Kingdom	cow	PMID: 38512314
SRR26299859	PRJNA1024663	Streptococcus uberis	United Kingdom	cow	PMID: 38512314
SRR26299860	PRJNA1024663	Streptococcus uberis	United Kingdom	cow	PMID: 38512314
SRR26299861	PRJNA1024663	Streptococcus uberis	United Kingdom	cow	PMID: 38512314
SRR26299862	PRJNA1024663	Streptococcus uberis	United Kingdom	cow	PMID: 38512314
SRR26299863	PRJNA1024663	Streptococcus uberis	United Kingdom	cow	PMID: 38512314
SRR26299864	PRJNA1024663	Streptococcus uberis	United Kingdom	cow	PMID: 38512314
SRR26299865	PRJNA1024663	Streptococcus uberis	United Kingdom	cow	PMID: 38512314
SRR26299866	PRJNA1024663	Streptococcus uberis	United Kingdom	cow	PMID: 38512314
SRR26299867	PRJNA1024663	Streptococcus uberis	United Kingdom	cow	PMID: 38512314
SRR26299868	PRJNA1024663	Streptococcus uberis	United Kingdom	cow	PMID: 38512314
SRR26299869	PRJNA1024663	Streptococcus uberis	United Kingdom	cow	PMID: 38512314
SRR26299870	PRJNA1024663	Streptococcus uberis	United Kingdom	cow	PMID: 38512314
SRR26299871	PRJNA1024663	Streptococcus uberis	United Kingdom	cow	PMID: 38512314
SRR26299872	PRJNA1024663	Streptococcus uberis	United Kingdom	cow	PMID: 38512314
SRR26299873	PRJNA1024663	Streptococcus uberis	United Kingdom	cow	PMID: 38512314
SRR26299874	PRJNA1024663	Streptococcus uberis	United Kingdom	cow	PMID: 38512314
SRR26299875	PRJNA1024663	Streptococcus uberis	United Kingdom	cow	PMID: 38512314
SRR26299876	PRJNA1024663	Streptococcus uberis	United Kingdom	cow	PMID: 38512314
SRR26299877	PRJNA1024663	Streptococcus uberis	United Kingdom	cow	PMID: 38512314
SRR26299878	PRJNA1024663	Streptococcus uberis	United Kingdom	cow	PMID: 38512314
SRR26299879	PRJNA1024663	Streptococcus uberis	United Kingdom	cow	PMID: 38512314
SRR26299880	PRJNA1024663	Streptococcus uberis	United Kingdom	cow	PMID: 38512314
SRR26299881	PRJNA1024663	Streptococcus uberis	United Kingdom	cow	PMID: 38512314
SRR26299882	PRJNA1024663	Streptococcus uberis	United Kingdom	cow	PMID: 38512314
SRR26299883	PRJNA1024663	Streptococcus uberis	United Kingdom	cow	PMID: 38512314
SRR26299884	PRJNA1024663	Streptococcus uberis	United Kingdom	cow	PMID: 38512314
SRR26299885	PRJNA1024663	Streptococcus uberis	United Kingdom	cow	PMID: 38512314
SRR26299886	PRJNA1024663	Streptococcus uberis	United Kingdom	cow	PMID: 38512314
SRR26299887	PRJNA1024663	Streptococcus uberis	United Kingdom	cow	PMID: 38512314
SRR26299888	PRJNA1024663	Streptococcus uberis	United Kingdom	cow	PMID: 38512314
SRR26299889	PRJNA1024663	Streptococcus uberis	United Kingdom	cow	PMID: 38512314
SRR26299890	PRJNA1024663	Streptococcus uberis	United Kingdom	cow	PMID: 38512314
SRR26299891	PRJNA1024663	Streptococcus uberis	United Kingdom	cow	PMID: 38512314
SRR26299892	PRJNA1024663	Streptococcus uberis	United Kingdom	cow	PMID: 38512314
SRR26299893	PRJNA1024663	Streptococcus uberis	United Kingdom	cow	PMID: 38512314
SRR26299894	PRJNA1024663	Streptococcus uberis	United Kingdom	cow	PMID: 38512314
SRR26299895	PRJNA1024663	Streptococcus uberis	United Kingdom	cow	PMID: 38512314
SRR26299896	PRJNA1024663	Streptococcus uberis	United Kingdom	cow	PMID: 38512314
SRR26299897	PRJNA1024663	Streptococcus uberis	United Kingdom	cow	PMID: 38512314
SRR26299898	PRJNA1024663	Streptococcus uberis	United Kingdom	cow	PMID: 38512314
SRR26299899	PRJNA1024663	Streptococcus uberis	United Kingdom	cow	PMID: 38512314
SRR26299900	PRJNA1024663	Streptococcus uberis	United Kingdom	cow	PMID: 38512314
SRR26299901	PRJNA1024663	Streptococcus uberis	United Kingdom	cow	PMID: 38512314
SRR26299902	PRJNA1024663	Streptococcus uberis	United Kingdom	cow	PMID: 38512314
SRR26299903	PRJNA1024663	Streptococcus uberis	United Kingdom	cow	PMID: 38512314
SRR26299904	PRJNA1024663	Streptococcus uberis	United Kingdom	cow	PMID: 38512314
SRR26299905	PRJNA1024663	Streptococcus uberis	United Kingdom	cow	PMID: 38512314
SRR26299906	PRJNA1024663	Streptococcus uberis	United Kingdom	cow	PMID: 38512314
SRR26299907	PRJNA1024663	Streptococcus uberis	United Kingdom	cow	PMID: 38512314
SRR26299908	PRJNA1024663	Streptococcus uberis	United Kingdom	cow	PMID: 38512314
SRR26299909	PRJNA1024663	Streptococcus uberis	United Kingdom	cow	PMID: 38512314
SRR26299910	PRJNA1024663	Streptococcus uberis	United Kingdom	cow	PMID: 38512314
SRR26299911	PRJNA1024663	Streptococcus uberis	United Kingdom	cow	PMID: 38512314
SRR26299912	PRJNA1024663	Streptococcus uberis	United Kingdom	cow	PMID: 38512314
SRR26299913	PRJNA1024663	Streptococcus uberis	United Kingdom	cow	PMID: 38512314
SRR26299914	PRJNA1024663	Streptococcus uberis	United Kingdom	cow	PMID: 38512314
SRR26299915	PRJNA1024663	Streptococcus uberis	United Kingdom	cow	PMID: 38512314
SRR26299916	PRJNA1024663	Streptococcus uberis	United Kingdom	cow	PMID: 38512314
SRR26299917	PRJNA1024663	Streptococcus uberis	United Kingdom	cow	PMID: 38512314
SRR26299918	PRJNA1024663	Streptococcus uberis	United Kingdom	cow	PMID: 38512314
SRR26299919	PRJNA1024663	Streptococcus uberis	United Kingdom	cow	PMID: 38512314
SRR26299920	PRJNA1024663	Streptococcus uberis	United Kingdom	cow	PMID: 38512314
SRR26299921	PRJNA1024663	Streptococcus uberis	United Kingdom	cow	PMID: 38512314
SRR26299922	PRJNA1024663	Streptococcus uberis	United Kingdom	cow	PMID: 38512314
SRR26299923	PRJNA1024663	Streptococcus uberis	United Kingdom	cow	PMID: 38512314
SRR26299924	PRJNA1024663	Streptococcus uberis	United Kingdom	cow	PMID: 38512314
SRR26299925	PRJNA1024663	Streptococcus uberis	United Kingdom	cow	PMID: 38512314
SRR26299926	PRJNA1024663	Streptococcus uberis	United Kingdom	cow	PMID: 38512314
SRR26299927	PRJNA1024663	Streptococcus uberis	United Kingdom	cow	PMID: 38512314
SRR26299928	PRJNA1024663	Streptococcus uberis	United Kingdom	cow	PMID: 38512314
SRR26299929	PRJNA1024663	Streptococcus uberis	United Kingdom	cow	PMID: 38512314
SRR26299930	PRJNA1024663	Streptococcus uberis	United Kingdom	cow	PMID: 38512314
SRR26299931	PRJNA1024663	Streptococcus uberis	United Kingdom	cow	PMID: 38512314
SRR26299932	PRJNA1024663	Streptococcus uberis	United Kingdom	cow	PMID: 38512314
SRR26299933	PRJNA1024663	Streptococcus uberis	United Kingdom	cow	PMID: 38512314
SRR26299934	PRJNA1024663	Streptococcus uberis	United Kingdom	cow	PMID: 38512314
SRR26299935	PRJNA1024663	Streptococcus uberis	United Kingdom	cow	PMID: 38512314
SRR26299936	PRJNA1024663	Streptococcus uberis	United Kingdom	cow	PMID: 38512314
SRR26299937	PRJNA1024663	Streptococcus uberis	United Kingdom	cow	PMID: 38512314
SRR26299938	PRJNA1024663	Streptococcus uberis	United Kingdom	cow	PMID: 38512314
SRR26299939	PRJNA1024663	Streptococcus uberis	United Kingdom	cow	PMID: 38512314
SRR26299940	PRJNA1024663	Streptococcus uberis	United Kingdom	cow	PMID: 38512314
SRR26299941	PRJNA1024663	Streptococcus uberis	United Kingdom	cow	PMID: 38512314
SRR26299942	PRJNA1024663	Streptococcus uberis	United Kingdom	cow	PMID: 38512314
SRR26299943	PRJNA1024663	Streptococcus uberis	United Kingdom	cow	PMID: 38512314
SRR26299944	PRJNA1024663	Streptococcus uberis	United Kingdom	cow	PMID: 38512314
SRR26299945	PRJNA1024663	Streptococcus uberis	United Kingdom	cow	PMID: 38512314
SRR26299946	PRJNA1024663	Streptococcus uberis	United Kingdom	cow	PMID: 38512314
SRR26299947	PRJNA1024663	Streptococcus uberis	United Kingdom	cow	PMID: 38512314
SRR26299948	PRJNA1024663	Streptococcus uberis	United Kingdom	cow	PMID: 38512314
SRR26299949	PRJNA1024663	Streptococcus uberis	United Kingdom	cow	PMID: 38512314
SRR26299950	PRJNA1024663	Streptococcus uberis	United Kingdom	cow	PMID: 38512314
SRR26299951	PRJNA1024663	Streptococcus uberis	United Kingdom	cow	PMID: 38512314
SRR26299952	PRJNA1024663	Streptococcus uberis	United Kingdom	cow	PMID: 38512314
SRR26299953	PRJNA1024663	Streptococcus uberis	United Kingdom	cow	PMID: 38512314
SRR26299954	PRJNA1024663	Streptococcus uberis	United Kingdom	cow	PMID: 38512314
SRR26299955	PRJNA1024663	Streptococcus uberis	United Kingdom	cow	PMID: 38512314
SRR26299956	PRJNA1024663	Streptococcus uberis	United Kingdom	cow	PMID: 38512314
SRR26299957	PRJNA1024663	Streptococcus uberis	United Kingdom	cow	PMID: 38512314
SRR26299958	PRJNA1024663	Streptococcus uberis	United Kingdom	cow	PMID: 38512314
SRR26299959	PRJNA1024663	Streptococcus uberis	United Kingdom	cow	PMID: 38512314
SRR26299960	PRJNA1024663	Streptococcus uberis	United Kingdom	cow	PMID: 38512314
SRR26299961	PRJNA1024663	Streptococcus uberis	United Kingdom	cow	PMID: 38512314
SRR26299962	PRJNA1024663	Streptococcus uberis	United Kingdom	cow	PMID: 38512314
SRR26299963	PRJNA1024663	Streptococcus uberis	United Kingdom	cow	PMID: 38512314
SRR26299964	PRJNA1024663	Streptococcus uberis	United Kingdom	cow	PMID: 38512314
SRR26299965	PRJNA1024663	Streptococcus uberis	United Kingdom	cow	PMID: 38512314
SRR26299966	PRJNA1024663	Streptococcus uberis	United Kingdom	cow	PMID: 38512314
SRR26299967	PRJNA1024663	Streptococcus uberis	United Kingdom	cow	PMID: 38512314
SRR26299968	PRJNA1024663	Streptococcus uberis	United Kingdom	cow	PMID: 38512314
SRR26299969	PRJNA1024663	Streptococcus uberis	United Kingdom	cow	PMID: 38512314
SRR26299970	PRJNA1024663	Streptococcus uberis	United Kingdom	cow	PMID: 38512314
SRR26299971	PRJNA1024663	Streptococcus uberis	United Kingdom	cow	PMID: 38512314
SRR26299972	PRJNA1024663	Streptococcus uberis	United Kingdom	cow	PMID: 38512314
SRR26299973	PRJNA1024663	Streptococcus uberis	United Kingdom	cow	PMID: 38512314
SRR26299974	PRJNA1024663	Streptococcus uberis	United Kingdom	cow	PMID: 38512314
SRR26299975	PRJNA1024663	Streptococcus uberis	United Kingdom	cow	PMID: 38512314
SRR26299976	PRJNA1024663	Streptococcus uberis	United Kingdom	cow	PMID: 38512314
SRR26299977	PRJNA1024663	Streptococcus uberis	United Kingdom	cow	PMID: 38512314
SRR26299978	PRJNA1024663	Streptococcus uberis	United Kingdom	cow	PMID: 38512314
SRR26299979	PRJNA1024663	Streptococcus uberis	United Kingdom	cow	PMID: 38512314
SRR26299980	PRJNA1024663	Streptococcus uberis	United Kingdom	cow	PMID: 38512314
SRR26299981	PRJNA1024663	Streptococcus uberis	United Kingdom	cow	PMID: 38512314
SRR26299982	PRJNA1024663	Streptococcus uberis	United Kingdom	cow	PMID: 38512314
SRR26299983	PRJNA1024663	Streptococcus uberis	United Kingdom	cow	PMID: 38512314
SRR26299984	PRJNA1024663	Streptococcus uberis	United Kingdom	cow	PMID: 38512314
SRR26299985	PRJNA1024663	Streptococcus uberis	United Kingdom	cow	PMID: 38512314
SRR26299986	PRJNA1024663	Streptococcus uberis	United Kingdom	cow	PMID: 38512314
SRR26299987	PRJNA1024663	Streptococcus uberis	United Kingdom	cow	PMID: 38512314
SRR26299988	PRJNA1024663	Streptococcus uberis	United Kingdom	cow	PMID: 38512314
SRR26299989	PRJNA1024663	Streptococcus uberis	United Kingdom	cow	PMID: 38512314
SRR26299990	PRJNA1024663	Streptococcus uberis	United Kingdom	cow	PMID: 38512314
SRR26299991	PRJNA1024663	Streptococcus uberis	United Kingdom	cow	PMID: 38512314
SRR26299992	PRJNA1024663	Streptococcus uberis	United Kingdom	cow	PMID: 38512314
SRR26299993	PRJNA1024663	Streptococcus uberis	United Kingdom	cow	PMID: 38512314
SRR26299994	PRJNA1024663	Streptococcus uberis	United Kingdom	cow	PMID: 38512314
SRR26299995	PRJNA1024663	Streptococcus uberis	United Kingdom	cow	PMID: 38512314
SRR26299996	PRJNA1024663	Streptococcus uberis	United Kingdom	cow	PMID: 38512314
SRR26299997	PRJNA1024663	Streptococcus uberis	United Kingdom	cow	PMID: 38512314
SRR26299998	PRJNA1024663	Streptococcus uberis	United Kingdom	cow	PMID: 38512314
SRR26299999	PRJNA1024663	Streptococcus uberis	United Kingdom	cow	PMID: 38512314
SRR26300000	PRJNA1024663	Streptococcus uberis	United Kingdom	cow	PMID: 38512314
SRR26300001	PRJNA1024663	Streptococcus uberis	United Kingdom	cow	PMID: 38512314
SRR26300002	PRJNA1024663	Streptococcus uberis	United Kingdom	cow	PMID: 38512314
SRR26300003	PRJNA1024663	Streptococcus uberis	United Kingdom	cow	PMID: 38512314
SRR26300004	PRJNA1024663	Streptococcus uberis	United Kingdom	cow	PMID: 38512314
SRR26300005	PRJNA1024663	Streptococcus uberis	United Kingdom	cow	PMID: 38512314
SRR26300006	PRJNA1024663	Streptococcus uberis	United Kingdom	cow	PMID: 38512314
SRR26300007	PRJNA1024663	Streptococcus uberis	United Kingdom	cow	PMID: 38512314
SRR26300008	PRJNA1024663	Streptococcus uberis	United Kingdom	cow	PMID: 38512314
SRR26300009	PRJNA1024663	Streptococcus uberis	United Kingdom	cow	PMID: 38512314
SRR26300010	PRJNA1024663	Streptococcus uberis	United Kingdom	cow	PMID: 38512314
SRR26300011	PRJNA1024663	Streptococcus uberis	United Kingdom	cow	PMID: 38512314
SRR26300012	PRJNA1024663	Streptococcus uberis	United Kingdom	cow	PMID: 38512314
SRR26300013	PRJNA1024663	Streptococcus uberis	United Kingdom	cow	PMID: 38512314
SRR26300014	PRJNA1024663	Streptococcus uberis	United Kingdom	cow	PMID: 38512314
SRR26300015	PRJNA1024663	Streptococcus uberis	United Kingdom	cow	PMID: 38512314
SRR26300016	PRJNA1024663	Streptococcus uberis	United Kingdom	cow	PMID: 38512314
SRR26300017	PRJNA1024663	Streptococcus uberis	United Kingdom	cow	PMID: 38512314
SRR26300018	PRJNA1024663	Streptococcus uberis	United Kingdom	cow	PMID: 38512314
SRR26300019	PRJNA1024663	Streptococcus uberis	United Kingdom	cow	PMID: 38512314
SRR26300020	PRJNA1024663	Streptococcus uberis	United Kingdom	cow	PMID: 38512314
SRR26300021	PRJNA1024663	Streptococcus uberis	United Kingdom	cow	PMID: 38512314
SRR26300022	PRJNA1024663	Streptococcus uberis	United Kingdom	cow	PMID: 38512314
SRR26300023	PRJNA1024663	Streptococcus uberis	United Kingdom	cow	PMID: 38512314
SRR26300024	PRJNA1024663	Streptococcus uberis	United Kingdom	cow	PMID: 38512314
SRR26300025	PRJNA1024663	Streptococcus uberis	United Kingdom	cow	PMID: 38512314
SRR26300026	PRJNA1024663	Streptococcus uberis	United Kingdom	cow	PMID: 38512314
SRR26300027	PRJNA1024663	Streptococcus uberis	United Kingdom	cow	PMID: 38512314
SRR26300028	PRJNA1024663	Streptococcus uberis	United Kingdom	cow	PMID: 38512314
SRR26300029	PRJNA1024663	Streptococcus uberis	United Kingdom	cow	PMID: 38512314
SRR26300030	PRJNA1024663	Streptococcus uberis	United Kingdom	cow	PMID: 38512314
SRR26300031	PRJNA1024663	Streptococcus uberis	United Kingdom	cow	PMID: 38512314
SRR26300032	PRJNA1024663	Streptococcus uberis	United Kingdom	cow	PMID: 38512314
SRR26300033	PRJNA1024663	Streptococcus uberis	United Kingdom	cow	PMID: 38512314
SRR26300034	PRJNA1024663	Streptococcus uberis	United Kingdom	cow	PMID: 38512314
SRR26300035	PRJNA1024663	Streptococcus uberis	United Kingdom	cow	PMID: 38512314
SRR26300036	PRJNA1024663	Streptococcus uberis	United Kingdom	cow	PMID: 38512314
SRR26300037	PRJNA1024663	Streptococcus uberis	United Kingdom	cow	PMID: 38512314
SRR26300038	PRJNA1024663	Streptococcus uberis	United Kingdom	cow	PMID: 38512314
SRR26300039	PRJNA1024663	Streptococcus uberis	United Kingdom	cow	PMID: 38512314
SRR26300040	PRJNA1024663	Streptococcus uberis	United Kingdom	cow	PMID: 38512314
SRR26300041	PRJNA1024663	Streptococcus uberis	United Kingdom	cow	PMID: 38512314
SRR26300042	PRJNA1024663	Streptococcus uberis	United Kingdom	cow	PMID: 38512314
SRR26300043	PRJNA1024663	Streptococcus uberis	United Kingdom	cow	PMID: 38512314
SRR26300044	PRJNA1024663	Streptococcus uberis	United Kingdom	cow	PMID: 38512314
SRR26300045	PRJNA1024663	Streptococcus uberis	United Kingdom	cow	PMID: 38512314
SRR26300046	PRJNA1024663	Streptococcus uberis	United Kingdom	cow	PMID: 38512314
SRR26300047	PRJNA1024663	Streptococcus uberis	United Kingdom	cow	PMID: 38512314
SRR26300048	PRJNA1024663	Streptococcus uberis	United Kingdom	cow	PMID: 38512314
SRR26300049	PRJNA1024663	Streptococcus uberis	United Kingdom	cow	PMID: 38512314
SRR26300050	PRJNA1024663	Streptococcus uberis	United Kingdom	cow	PMID: 38512314
SRR26300051	PRJNA1024663	Streptococcus uberis	United Kingdom	cow	PMID: 38512314
SRR26300052	PRJNA1024663	Streptococcus uberis	United Kingdom	cow	PMID: 38512314
SRR26889042	PRJNA1043112	Streptococcus uberis	Czech Republic	cow	PMID: 36139187
SRR26889043	PRJNA1043112	Streptococcus uberis	Czech Republic	cow	PMID: 36139187
SRR26889044	PRJNA1043112	Streptococcus uberis	Czech Republic	cow	PMID: 36139187
SRR26889045	PRJNA1043112	Streptococcus uberis	Czech Republic	cow	PMID: 36139187
SRR26889046	PRJNA1043112	Streptococcus uberis	Czech Republic	cow	PMID: 36139187
SRR26889047	PRJNA1043112	Streptococcus uberis	Czech Republic	cow	PMID: 36139187
SRR26889048	PRJNA1043112	Streptococcus uberis	Czech Republic	cow	PMID: 36139187
SRR26889049	PRJNA1043112	Streptococcus uberis	Czech Republic	cow	PMID: 36139187
SRR26889050	PRJNA1043112	Streptococcus uberis	Czech Republic	cow	PMID: 36139187
SRR26889051	PRJNA1043112	Streptococcus uberis	Czech Republic	cow	PMID: 36139187
SRR26889052	PRJNA1043112	Streptococcus uberis	Czech Republic	cow	PMID: 36139187
SRR26889053	PRJNA1043112	Streptococcus uberis	Czech Republic	sheep	PMID: 36139187
SRR26889054	PRJNA1043112	Streptococcus uberis	Czech Republic	cow	PMID: 36139187
SRR26889055	PRJNA1043112	Streptococcus uberis	Czech Republic	cow	PMID: 36139187
SRR26889056	PRJNA1043112	Streptococcus uberis	Czech Republic	cow	PMID: 36139187
SRR26889057	PRJNA1043112	Streptococcus uberis	Czech Republic	cow	PMID: 36139187
SRR26889058	PRJNA1043112	Streptococcus uberis	Czech Republic	cow	PMID: 36139187
SRR26889059	PRJNA1043112	Streptococcus uberis	Czech Republic	cow	PMID: 36139187
SRR26889060	PRJNA1043112	Streptococcus uberis	Czech Republic	cow	PMID: 36139187
SRR26889061	PRJNA1043112	Streptococcus uberis	Czech Republic	cow	PMID: 36139187
SRR26889062	PRJNA1043112	Streptococcus uberis	Czech Republic	cow	PMID: 36139187
SRR26889063	PRJNA1043112	Streptococcus uberis	Czech Republic	cow	PMID: 36139187
SRR26889064	PRJNA1043112	Streptococcus uberis	Czech Republic	sheep	PMID: 36139187
SRR26889065	PRJNA1043112	Streptococcus uberis	Czech Republic	cow	PMID: 36139187
SRR26889066	PRJNA1043112	Streptococcus uberis	Czech Republic	cow	PMID: 36139187
SRR26889067	PRJNA1043112	Streptococcus uberis	Czech Republic	cow	PMID: 36139187
SRR26889068	PRJNA1043112	Streptococcus uberis	Czech Republic	cow	PMID: 36139187
SRR26889069	PRJNA1043112	Streptococcus uberis	Czech Republic	cow	PMID: 36139187
SRR26889070	PRJNA1043112	Streptococcus uberis	Czech Republic	cow	PMID: 36139187
SRR26889071	PRJNA1043112	Streptococcus uberis	Czech Republic	cow	PMID: 36139187
SRR26889072	PRJNA1043112	Streptococcus uberis	Czech Republic	cow	PMID: 36139187
SRR26889073	PRJNA1043112	Streptococcus uberis	Czech Republic	sheep	PMID: 36139187
SRR26889074	PRJNA1043112	Streptococcus uberis	Czech Republic	cow	PMID: 36139187
SRR26889075	PRJNA1043112	Streptococcus uberis	Czech Republic	cow	PMID: 36139187
SRR26889076	PRJNA1043112	Streptococcus uberis	Czech Republic	cow	PMID: 36139187
SRR26889077	PRJNA1043112	Streptococcus uberis	Czech Republic	cow	PMID: 36139187
SRR26889078	PRJNA1043112	Streptococcus uberis	Czech Republic	cow	PMID: 36139187
SRR26889079	PRJNA1043112	Streptococcus uberis	Czech Republic	cow	PMID: 36139187
SRR26889080	PRJNA1043112	Streptococcus uberis	Czech Republic	cow	PMID: 36139187
SRR26889081	PRJNA1043112	Streptococcus uberis	Czech Republic	cow	PMID: 36139187
SRR26889082	PRJNA1043112	Streptococcus uberis	Czech Republic	cow	PMID: 36139187
SRR26889083	PRJNA1043112	Streptococcus uberis	Czech Republic	cow	PMID: 36139187
SRR26889084	PRJNA1043112	Streptococcus uberis	Czech Republic	cow	PMID: 36139187
SRR26889085	PRJNA1043112	Streptococcus uberis	Czech Republic	cow	PMID: 36139187
SRR26889086	PRJNA1043112	Streptococcus uberis	Czech Republic	cow	PMID: 36139187
SRR26889087	PRJNA1043112	Streptococcus uberis	Czech Republic	cow	PMID: 36139187
SRR26889088	PRJNA1043112	Streptococcus uberis	Czech Republic	cow	PMID: 36139187
SRR26889089	PRJNA1043112	Streptococcus uberis	Czech Republic	cow	PMID: 36139187
SRR26889090	PRJNA1043112	Streptococcus uberis	Czech Republic	cow	PMID: 36139187
SRR26889091	PRJNA1043112	Streptococcus uberis	Czech Republic	cow	PMID: 36139187
SRR26889092	PRJNA1043112	Streptococcus uberis	Czech Republic	cow	PMID: 36139187
SRR26889109	PRJNA1043112	Streptococcus uberis	Czech Republic	cow	PMID: 36139187
SRR26889110	PRJNA1043112	Streptococcus uberis	Czech Republic	cow	PMID: 36139187
SRR26889111	PRJNA1043112	Streptococcus uberis	Czech Republic	cow	PMID: 36139187
SRR26889112	PRJNA1043112	Streptococcus uberis	Czech Republic	cow	PMID: 36139187
SRR26889113	PRJNA1043112	Streptococcus uberis	Czech Republic	cow	PMID: 36139187
SRR26889114	PRJNA1043112	Streptococcus uberis	Czech Republic	cow	PMID: 36139187
SRR26889115	PRJNA1043112	Streptococcus uberis	Czech Republic	cow	PMID: 36139187
SRR26889116	PRJNA1043112	Streptococcus uberis	Czech Republic	cow	PMID: 36139187
SRR26889117	PRJNA1043112	Streptococcus uberis	Czech Republic	sheep	PMID: 36139187
SRR26889118	PRJNA1043112	Streptococcus uberis	Czech Republic	cow	PMID: 36139187
SRR26889119	PRJNA1043112	Streptococcus uberis	Czech Republic	cow	PMID: 36139187
SRR26889120	PRJNA1043112	Streptococcus uberis	Czech Republic	cow	PMID: 36139187
SRR26889121	PRJNA1043112	Streptococcus uberis	Czech Republic	cow	PMID: 36139187
SRR26889122	PRJNA1043112	Streptococcus uberis	Czech Republic	cow	PMID: 36139187
SRR26889123	PRJNA1043112	Streptococcus uberis	Czech Republic	cow	PMID: 36139187
SRR26889124	PRJNA1043112	Streptococcus uberis	Czech Republic	cow	PMID: 36139187
SRR26889125	PRJNA1043112	Streptococcus uberis	Czech Republic	cow	PMID: 36139187
SRR26889126	PRJNA1043112	Streptococcus uberis	Czech Republic	cow	PMID: 36139187
SRR26889127	PRJNA1043112	Streptococcus uberis	Czech Republic	cow	PMID: 36139187
SRR26889128	PRJNA1043112	Streptococcus uberis	Czech Republic	cow	PMID: 36139187
SRR26889129	PRJNA1043112	Streptococcus uberis	Czech Republic	cow	PMID: 36139187
SRR26889130	PRJNA1043112	Streptococcus uberis	Czech Republic	cow	PMID: 36139187
SRR26889131	PRJNA1043112	Streptococcus uberis	Czech Republic	cow	PMID: 36139187
SRR26889132	PRJNA1043112	Streptococcus uberis	Czech Republic	cow	PMID: 36139187
SRR26889133	PRJNA1043112	Streptococcus uberis	Czech Republic	cow	PMID: 36139187
SRR26889134	PRJNA1043112	Streptococcus uberis	Czech Republic	cow	PMID: 36139187
SRR26889135	PRJNA1043112	Streptococcus uberis	Czech Republic	cow	PMID: 36139187
SRR26889136	PRJNA1043112	Streptococcus uberis	Czech Republic	cow	PMID: 36139187
SRR26889137	PRJNA1043112	Streptococcus uberis	Czech Republic	cow	PMID: 36139187
SRR26889138	PRJNA1043112	Streptococcus uberis	Czech Republic	cow	PMID: 36139187
SRR26889139	PRJNA1043112	Streptococcus uberis	Czech Republic	cow	PMID: 36139187
SRR26889140	PRJNA1043112	Streptococcus uberis	Czech Republic	cow	PMID: 36139187
SRR26889141	PRJNA1043112	Streptococcus uberis	Czech Republic	sheep	PMID: 36139187
SRR26889142	PRJNA1043112	Streptococcus uberis	Czech Republic	cow	PMID: 36139187
SRR26889143	PRJNA1043112	Streptococcus uberis	Czech Republic	cow	PMID: 36139187
SRR26889144	PRJNA1043112	Streptococcus uberis	Czech Republic	cow	PMID: 36139187
SRR26889145	PRJNA1043112	Streptococcus uberis	Czech Republic	sheep	PMID: 36139187
SRR26889146	PRJNA1043112	Streptococcus uberis	Czech Republic	cow	PMID: 36139187
SRR26889147	PRJNA1043112	Streptococcus uberis	Czech Republic	cow	PMID: 36139187
SRR26889148	PRJNA1043112	Streptococcus uberis	Czech Republic	cow	PMID: 36139187
SRR26889168	PRJNA1043112	Streptococcus uberis	Czech Republic	cow	PMID: 36139187
SRR26889169	PRJNA1043112	Streptococcus uberis	Czech Republic	cow	PMID: 36139187
SRR26889170	PRJNA1043112	Streptococcus uberis	Czech Republic	cow	PMID: 36139187
SRR26889171	PRJNA1043112	Streptococcus uberis	Czech Republic	cow	PMID: 36139187
SRR26889172	PRJNA1043112	Streptococcus uberis	Czech Republic	cow	PMID: 36139187
SRR26889173	PRJNA1043112	Streptococcus uberis	Czech Republic	cow	PMID: 36139187
SRR26889174	PRJNA1043112	Streptococcus uberis	Czech Republic	cow	PMID: 36139187
SRR26889175	PRJNA1043112	Streptococcus uberis	Czech Republic	cow	PMID: 36139187
SRR26889176	PRJNA1043112	Streptococcus uberis	Czech Republic	cow	PMID: 36139187
SRR26889177	PRJNA1043112	Streptococcus uberis	Czech Republic	cow	PMID: 36139187
SRR26889178	PRJNA1043112	Streptococcus uberis	Czech Republic	cow	PMID: 36139187
SRR26889179	PRJNA1043112	Streptococcus uberis	Czech Republic	cow	PMID: 36139187
SRR26889180	PRJNA1043112	Streptococcus uberis	Czech Republic	sheep	PMID: 36139187
SRR26889181	PRJNA1043112	Streptococcus uberis	Czech Republic	sheep	PMID: 36139187
GCA_000975445.1	PRJNA234018	Streptococcus uberis	United Kingdom	cow	PMID: 25898893
GCA_000975435.1	PRJNA234018	Streptococcus uberis	United Kingdom	cow	PMID: 25898893
GCA_000975545.1	PRJNA234018	Streptococcus uberis	United Kingdom	cow	PMID: 25898893
GCA_000975485.1	PRJNA234018	Streptococcus uberis	United Kingdom	cow	PMID: 25898893
GCA_000975495.1	PRJNA234018	Streptococcus uberis	United Kingdom	cow	PMID: 25898893
GCA_000975505.1	PRJNA234018	Streptococcus uberis	United Kingdom	cow	PMID: 25898893
GCA_000975415.1	PRJNA234018	Streptococcus uberis	United Kingdom	cow	PMID: 25898893
GCA_000975405.1	PRJNA234018	Streptococcus uberis	United Kingdom	cow	PMID: 25898893
GCA_000975335.1	PRJNA234018	Streptococcus uberis	United Kingdom	cow	PMID: 25898893
GCA_000975345.1	PRJNA234018	Streptococcus uberis	United Kingdom	cow	PMID: 25898893
GCA_000975325.1	PRJNA234018	Streptococcus uberis	United Kingdom	cow	PMID: 25898893
GCA_000975355.1	PRJNA234018	Streptococcus uberis	United Kingdom	cow	PMID: 25898893
GCA_016838555.1	PRJNA669385	Streptococcus uberis	Australia	cow	PMID: 33542314
GCA_016838545.1	PRJNA669385	Streptococcus uberis	Australia	cow	PMID: 33542314
GCA_016838525.1	PRJNA669385	Streptococcus uberis	Australia	cow	PMID: 33542314
GCA_016838495.1	PRJNA669385	Streptococcus uberis	Australia	cow	PMID: 33542314
GCA_016838485.1	PRJNA669385	Streptococcus uberis	Australia	cow	PMID: 33542314
GCA_016838465.1	PRJNA669385	Streptococcus uberis	Australia	cow	PMID: 33542314
GCA_016838445.1	PRJNA669385	Streptococcus uberis	Australia	cow	PMID: 33542314
GCA_016838425.1	PRJNA669385	Streptococcus uberis	Australia	cow	PMID: 33542314
GCA_016837585.1	PRJNA669385	Streptococcus uberis	Australia	cow	PMID: 33542314
GCA_016837565.1	PRJNA669385	Streptococcus uberis	Australia	cow	PMID: 33542314
GCA_016837545.1	PRJNA669385	Streptococcus uberis	Australia	cow	PMID: 33542314
GCA_016837525.1	PRJNA669385	Streptococcus uberis	Australia	cow	PMID: 33542314
GCA_016837505.1	PRJNA669385	Streptococcus uberis	Australia	cow	PMID: 33542314
GCA_016837485.1	PRJNA669385	Streptococcus uberis	Australia	cow	PMID: 33542314
GCA_016837455.1	PRJNA669385	Streptococcus uberis	Australia	cow	PMID: 33542314
GCA_016837445.1	PRJNA669385	Streptococcus uberis	Australia	cow	PMID: 33542314
GCA_016837425.1	PRJNA669385	Streptococcus uberis	Australia	cow	PMID: 33542314
GCA_016837405.1	PRJNA669385	Streptococcus uberis	Australia	cow	PMID: 33542314
GCA_016837385.1	PRJNA669385	Streptococcus uberis	Australia	cow	PMID: 33542314
GCA_016837365.1	PRJNA669385	Streptococcus uberis	Australia	cow	PMID: 33542314
GCA_016837345.1	PRJNA669385	Streptococcus uberis	Australia	cow	PMID: 33542314
GCA_016837325.1	PRJNA669385	Streptococcus uberis	Australia	cow	PMID: 33542314
GCA_016837305.1	PRJNA669385	Streptococcus uberis	Australia	cow	PMID: 33542314
GCA_016837285.1	PRJNA669385	Streptococcus uberis	Australia	cow	PMID: 33542314
GCA_016838375.1	PRJNA669385	Streptococcus uberis	Australia	cow	PMID: 33542314
GCA_016838365.1	PRJNA669385	Streptococcus uberis	Australia	cow	PMID: 33542314
GCA_016838345.1	PRJNA669385	Streptococcus uberis	Australia	cow	PMID: 33542314
SRR18739531	PRJNA826207	Streptococcus uberis	Italy	sheep	PMID: 34832644
SRR18739532	PRJNA826207	Streptococcus uberis	Italy	sheep	PMID: 34832644
SRR18739533	PRJNA826207	Streptococcus uberis	Italy	sheep	PMID: 34832644
SRR18739534	PRJNA826207	Streptococcus uberis	Italy	sheep	PMID: 34832644
SRR18739535	PRJNA826207	Streptococcus uberis	Italy	sheep	PMID: 34832644
SRR18739536	PRJNA826207	Streptococcus uberis	Italy	sheep	PMID: 34832644
SRR18739537	PRJNA826207	Streptococcus uberis	Italy	sheep	PMID: 34832644
SRR18739538	PRJNA826207	Streptococcus uberis	Italy	sheep	PMID: 34832644
SRR18739539	PRJNA826207	Streptococcus uberis	Italy	sheep	PMID: 34832644
SRR18739540	PRJNA826207	Streptococcus uberis	Italy	sheep	PMID: 34832644
SRR18739541	PRJNA826207	Streptococcus uberis	Italy	sheep	PMID: 34832644
SRR18739543	PRJNA826207	Streptococcus uberis	Italy	sheep	PMID: 34832644
SRR18739544	PRJNA826207	Streptococcus uberis	Italy	sheep	PMID: 34832644
SRR18739545	PRJNA826207	Streptococcus uberis	Italy	sheep	PMID: 34832644
SRR18739546	PRJNA826207	Streptococcus uberis	Italy	sheep	PMID: 34832644
SRR18739547	PRJNA826207	Streptococcus uberis	Italy	sheep	PMID: 34832644
SRR18739548	PRJNA826207	Streptococcus uberis	Italy	sheep	PMID: 34832644
SRR18739549	PRJNA826207	Streptococcus uberis	Italy	sheep	PMID: 34832644
SRR18739550	PRJNA826207	Streptococcus uberis	Italy	sheep	PMID: 34832644
SRR18739551	PRJNA826207	Streptococcus uberis	Italy	sheep	PMID: 34832644
SRR18739552	PRJNA826207	Streptococcus uberis	Italy	sheep	PMID: 34832644
SRR18739553	PRJNA826207	Streptococcus uberis	Italy	sheep	PMID: 34832644
SRR18739554	PRJNA826207	Streptococcus uberis	Italy	sheep	PMID: 34832644
SRR18739555	PRJNA826207	Streptococcus uberis	Italy	sheep	PMID: 34832644
SRR18739556	PRJNA826207	Streptococcus uberis	Italy	sheep	PMID: 34832644
SRR18739557	PRJNA826207	Streptococcus uberis	Italy	sheep	PMID: 34832644
SRR18739558	PRJNA826207	Streptococcus uberis	Italy	sheep	PMID: 34832644
SRR18739559	PRJNA826207	Streptococcus uberis	Italy	sheep	PMID: 34832644
SRR18739560	PRJNA826207	Streptococcus uberis	Italy	sheep	PMID: 34832644
SRR18739561	PRJNA826207	Streptococcus uberis	Italy	sheep	PMID: 34832644
SRR18739562	PRJNA826207	Streptococcus uberis	Italy	sheep	PMID: 34832644
SRR18739563	PRJNA826207	Streptococcus uberis	Italy	sheep	PMID: 34832644
SRR18739564	PRJNA826207	Streptococcus uberis	Italy	sheep	PMID: 34832644
SRR18739565	PRJNA826207	Streptococcus uberis	Italy	sheep	PMID: 34832644
SRR18739566	PRJNA826207	Streptococcus uberis	Italy	sheep	PMID: 34832644
SRR18739567	PRJNA826207	Streptococcus uberis	Italy	sheep	PMID: 34832644
SRR18739568	PRJNA826207	Streptococcus uberis	Italy	sheep	PMID: 34832644
SRR18739569	PRJNA826207	Streptococcus uberis	Italy	sheep	PMID: 34832644
SRR18739570	PRJNA826207	Streptococcus uberis	Italy	sheep	PMID: 34832644
SRR18739572	PRJNA826207	Streptococcus uberis	Italy	sheep	PMID: 34832644
SRR18739573	PRJNA826207	Streptococcus uberis	Italy	sheep	PMID: 34832644
SRR18739574	PRJNA826207	Streptococcus uberis	Italy	sheep	PMID: 34832644
SRR18739575	PRJNA826207	Streptococcus uberis	Italy	sheep	PMID: 34832644
SRR18739576	PRJNA826207	Streptococcus uberis	Italy	sheep	PMID: 34832644
SRR21812789	PRJNA856652	Streptococcus uberis	Bangladesh	cow	PMID: 37533458
SRR21813362	PRJNA856652	Streptococcus uberis	Bangladesh	cow	PMID: 37533458
SRR21813574	PRJNA856652	Streptococcus uberis	Bangladesh	cow	PMID: 37533458
SRR21813756	PRJNA856652	Streptococcus uberis	Bangladesh	cow	PMID: 37533458
SRR21814019	PRJNA856652	Streptococcus uberis	Bangladesh	cow	PMID: 37533458
GCA_009706695.1	PRJNA669385	Streptococcus uberis	Australia	cow	PMID: 33542314
GCA_009706755.1	PRJNA669385	Streptococcus uberis	Australia	cow	PMID: 33542314
GCA_009706905.1	PRJNA669385	Streptococcus uberis	Australia	cow	PMID: 33542314
GCA_009706785.1	PRJNA669385	Streptococcus uberis	Australia	cow	PMID: 33542314
GCA_009706815.1	PRJNA669385	Streptococcus uberis	Australia	cow	PMID: 33542314
GCA_009706805.1	PRJNA669385	Streptococcus uberis	Australia	cow	PMID: 33542314
GCA_009706885.1	PRJNA669385	Streptococcus uberis	Australia	cow	PMID: 33542314
GCA_009706845.1	PRJNA669385	Streptococcus uberis	Australia	cow	PMID: 33542314
GCA_009706825.1	PRJNA669385	Streptococcus uberis	Australia	cow	PMID: 33542314
GCA_009706895.1	PRJNA669385	Streptococcus uberis	Australia	cow	PMID: 33542314
GCA_009706955.1	PRJNA669385	Streptococcus uberis	Australia	cow	PMID: 33542314
GCA_009706935.1	PRJNA669385	Streptococcus uberis	Australia	cow	PMID: 33542314
GCA_009706995.1	PRJNA669385	Streptococcus uberis	Australia	cow	PMID: 33542314
GCA_009706985.1	PRJNA669385	Streptococcus uberis	Australia	cow	PMID: 33542314
GCA_009707045.1	PRJNA669385	Streptococcus uberis	Australia	cow	PMID: 33542314
GCA_009707035.1	PRJNA669385	Streptococcus uberis	Australia	cow	PMID: 33542314
GCA_009707085.1	PRJNA669385	Streptococcus uberis	Australia	cow	PMID: 33542314
GCA_009707105.1	PRJNA669385	Streptococcus uberis	Australia	cow	PMID: 33542314
GCA_009707015.1	PRJNA669385	Streptococcus uberis	Australia	cow	PMID: 33542314
GCA_009706705.1	PRJNA669385	Streptococcus uberis	Australia	cow	PMID: 33542314
GCA_009807055.1	PRJNA669385	Streptococcus uberis	Australia	cow	PMID: 33542314
GCA_016837285.1	PRJNA669385	Streptococcus uberis	Australia	cow	PMID: 33542314
GCA_016837325.1	PRJNA669385	Streptococcus uberis	Australia	cow	PMID: 33542314
GCA_016837305.1	PRJNA669385	Streptococcus uberis	Australia	cow	PMID: 33542314
GCA_016837345.1	PRJNA669385	Streptococcus uberis	Australia	cow	PMID: 33542314
GCA_016837365.1	PRJNA669385	Streptococcus uberis	Australia	cow	PMID: 33542314
GCA_016837385.1	PRJNA669385	Streptococcus uberis	Australia	cow	PMID: 33542314
GCA_016837405.1	PRJNA669385	Streptococcus uberis	Australia	cow	PMID: 33542314
GCA_016837455.1	PRJNA669385	Streptococcus uberis	Australia	cow	PMID: 33542314
GCA_016837425.1	PRJNA669385	Streptococcus uberis	Australia	cow	PMID: 33542314
GCA_016837445.1	PRJNA669385	Streptococcus uberis	Australia	cow	PMID: 33542314
GCA_016837585.1	PRJNA669385	Streptococcus uberis	Australia	cow	PMID: 33542314
GCA_016837545.1	PRJNA669385	Streptococcus uberis	Australia	cow	PMID: 33542314
GCA_016837505.1	PRJNA669385	Streptococcus uberis	Australia	cow	PMID: 33542314
GCA_016837485.1	PRJNA669385	Streptococcus uberis	Australia	cow	PMID: 33542314
GCA_016837525.1	PRJNA669385	Streptococcus uberis	Australia	cow	PMID: 33542314
GCA_016837565.1	PRJNA669385	Streptococcus uberis	Australia	cow	PMID: 33542314
GCA_016838345.1	PRJNA669385	Streptococcus uberis	Australia	cow	PMID: 33542314
GCA_016838365.1	PRJNA669385	Streptococcus uberis	Australia	cow	PMID: 33542314
GCA_016838375.1	PRJNA669385	Streptococcus uberis	Australia	cow	PMID: 33542314
GCA_016838425.1	PRJNA669385	Streptococcus uberis	Australia	cow	PMID: 33542314
GCA_016838445.1	PRJNA669385	Streptococcus uberis	Australia	cow	PMID: 33542314
GCA_016838465.1	PRJNA669385	Streptococcus uberis	Australia	cow	PMID: 33542314
GCA_016838485.1	PRJNA669385	Streptococcus uberis	Australia	cow	PMID: 33542314
GCA_016838495.1	PRJNA669385	Streptococcus uberis	Australia	cow	PMID: 33542314
GCA_016838525.1	PRJNA669385	Streptococcus uberis	Australia	cow	PMID: 33542314
GCA_016838545.1	PRJNA669385	Streptococcus uberis	Australia	cow	PMID: 33542314
GCA_016838555.1	PRJNA669385	Streptococcus uberis	Australia	cow	PMID: 33542314
public_1349_101_assembly	Not_Uploaded_NCBI	Streptococcus uberis	Canada	cow	PMID:28589129
public_1349_115_assembly	Not_Uploaded_NCBI	Streptococcus uberis	Canada	cow	PMID:28589129
public_1349_116_assembly	Not_Uploaded_NCBI	Streptococcus uberis	Canada	cow	PMID:28589129
public_1349_134_assembly	Not_Uploaded_NCBI	Streptococcus uberis	Canada	cow	PMID:28589129
public_1349_135_assembly	Not_Uploaded_NCBI	Streptococcus uberis	Canada	cow	PMID:28589129
public_1349_136_assembly	Not_Uploaded_NCBI	Streptococcus uberis	Canada	cow	PMID:28589129
public_1349_138_assembly	Not_Uploaded_NCBI	Streptococcus uberis	Canada	cow	PMID:28589129
public_1349_145_assembly	Not_Uploaded_NCBI	Streptococcus uberis	Canada	cow	PMID:28589129
public_1349_148_assembly	Not_Uploaded_NCBI	Streptococcus uberis	Canada	cow	PMID:28589129
public_1349_185_assembly	Not_Uploaded_NCBI	Streptococcus uberis	Canada	cow	PMID:28589129
public_1349_196_assembly	Not_Uploaded_NCBI	Streptococcus uberis	Canada	cow	PMID:28589129
public_1349_197_assembly	Not_Uploaded_NCBI	Streptococcus uberis	Canada	cow	PMID:28589129
public_1349_198_assembly	Not_Uploaded_NCBI	Streptococcus uberis	Canada	cow	PMID:28589129
public_1349_199_assembly	Not_Uploaded_NCBI	Streptococcus uberis	Canada	cow	PMID:28589129
public_1349_200_assembly	Not_Uploaded_NCBI	Streptococcus uberis	Canada	cow	PMID:28589129
public_1349_202_assembly	Not_Uploaded_NCBI	Streptococcus uberis	Canada	cow	PMID:28589129
public_1349_203_assembly	Not_Uploaded_NCBI	Streptococcus uberis	Canada	cow	PMID:28589129
public_1349_204_assembly	Not_Uploaded_NCBI	Streptococcus uberis	Canada	cow	PMID:28589129
public_1349_205_assembly	Not_Uploaded_NCBI	Streptococcus uberis	Canada	cow	PMID:28589129
public_1349_206_assembly	Not_Uploaded_NCBI	Streptococcus uberis	Canada	cow	PMID:28589129
public_1349_207_assembly	Not_Uploaded_NCBI	Streptococcus uberis	Canada	cow	PMID:28589129
public_1349_209_assembly	Not_Uploaded_NCBI	Streptococcus uberis	Canada	cow	PMID:28589129
public_1349_211_assembly	Not_Uploaded_NCBI	Streptococcus uberis	Canada	cow	PMID:28589129
public_1349_212_assembly	Not_Uploaded_NCBI	Streptococcus uberis	Canada	cow	PMID:28589129
public_1349_213_assembly	Not_Uploaded_NCBI	Streptococcus uberis	Canada	cow	PMID:28589129
public_1349_214_assembly	Not_Uploaded_NCBI	Streptococcus uberis	Canada	cow	PMID:28589129
public_1349_215_assembly	Not_Uploaded_NCBI	Streptococcus uberis	Canada	cow	PMID:28589129
public_1349_218_assembly	Not_Uploaded_NCBI	Streptococcus uberis	Canada	cow	PMID:28589129
public_1349_219_assembly	Not_Uploaded_NCBI	Streptococcus uberis	Canada	cow	PMID:28589129
public_1349_220_assembly	Not_Uploaded_NCBI	Streptococcus uberis	Canada	cow	PMID:28589129
public_1349_221_assembly	Not_Uploaded_NCBI	Streptococcus uberis	Canada	cow	PMID:28589129
public_1349_222_assembly	Not_Uploaded_NCBI	Streptococcus uberis	Canada	cow	PMID:28589129
public_1349_223_assembly	Not_Uploaded_NCBI	Streptococcus uberis	Canada	cow	PMID:28589129
public_1349_224_assembly	Not_Uploaded_NCBI	Streptococcus uberis	Canada	cow	PMID:28589129
public_1349_226_assembly	Not_Uploaded_NCBI	Streptococcus uberis	Canada	cow	PMID:28589129
public_1349_227_assembly	Not_Uploaded_NCBI	Streptococcus uberis	Canada	cow	PMID:28589129
public_1349_228_assembly	Not_Uploaded_NCBI	Streptococcus uberis	Canada	cow	PMID:28589129
public_1349_229_assembly	Not_Uploaded_NCBI	Streptococcus uberis	Canada	cow	PMID:28589129
public_1349_230_assembly	Not_Uploaded_NCBI	Streptococcus uberis	Canada	cow	PMID:28589129
public_1349_231_assembly	Not_Uploaded_NCBI	Streptococcus uberis	Canada	cow	PMID:28589129
public_1349_232_assembly	Not_Uploaded_NCBI	Streptococcus uberis	Canada	cow	PMID:28589129
public_1349_30_assembly	Not_Uploaded_NCBI	Streptococcus uberis	Canada	cow	PMID:28589129
public_1349_33_assembly	Not_Uploaded_NCBI	Streptococcus uberis	Canada	cow	PMID:28589129
public_1349_39_assembly	Not_Uploaded_NCBI	Streptococcus uberis	Canada	cow	PMID:28589129
public_1349_42_assembly	Not_Uploaded_NCBI	Streptococcus uberis	Canada	cow	PMID:28589129
public_1349_47_assembly	Not_Uploaded_NCBI	Streptococcus uberis	Canada	cow	PMID:28589129
public_1349_57_assembly	Not_Uploaded_NCBI	Streptococcus uberis	Canada	cow	PMID:28589129
public_1349_61_assembly	Not_Uploaded_NCBI	Streptococcus uberis	Canada	cow	PMID:28589129
public_1349_73_assembly	Not_Uploaded_NCBI	Streptococcus uberis	Canada	cow	PMID:28589129
public_1349_75_assembly	Not_Uploaded_NCBI	Streptococcus uberis	Canada	cow	PMID:28589129
public_1349_865_assembly	Not_Uploaded_NCBI	Streptococcus uberis	Canada	cow	PMID:28589129

## Sheet: genomic_AMR_data
Supplementary Table 1. Antimicrobial resistance genes identified in the study.
*Genomic antimicrobial resistance data for all Streptococcus uberis isolates. If an isolate is not listed in the table, it is because no genes were identified.
Isolate	Aminoglycoside	Chloramphenicol	Macrolide	Tetracycline
ASM97540v1	ant(6)-Ia,spw		msr(D),lnu(B),mef(A),lsa(E)
ASM97543v1			lnu(C)
ASM97544v1			lnu(C)
ASM97548v1			lnu(C)
ASM97549v1	ant(6)-Ia,spw		lnu(B),lsa(E)
DMG1900182			msr(D),mef(A)
DMG1900212			lnu(D)
DMG1900228
ERR1063759			erm(B)
ERR1155880			erm(B)
ERR1155888			erm(B)
ERR1155921			lnu(C)
ERR1155922			erm(B)
ERR1155923			lnu(C)
ERR1155924			lnu(C)
ERR1155937			erm(B)
ERR1155943			erm(B)
ERR1155949			lnu(C)
ERR1155959			erm(B)
GCF_016837485.1_ASM1683748v1			msr(D),mef(A)
GCF_016837545.1_ASM1683754v1			lnu(C)
GCF_016837565.1_ASM1683756v1			msr(D),mef(A)
GCF_016838445.1_ASM1683844v1			lnu(D)
public_1349_101_assembly			lnu(C)
public_1349_115_assembly	aph(3')-Ila
public_1349_116_assembly	aph(3')-Ila
public_1349_134_assembly	aph(3')-Ila		lnu(D)
public_1349_135_assembly	ant(6)-Ia,aph(3')-IIa,spw		lnu(B),lsa(E)
public_1349_136_assembly	aph(3')-IIa,spw,ant(6)-Ia		lnu(B),lsa(E)	tet(S)
public_1349_138_assembly	ant(6)-Ia,aadE,spw		lsa(E),lnu(B),lnu(C),erm(B)	tet(S),tet(40),tet(O)
public_1349_145_assembly	aph(3')-Ila		lnu(C)
public_1349_148_assembly	ant(6)-Ia,aph(3')-Ila		lnu(D)	tet(S)
public_1349_185_assembly	aph(3')-Ila
public_1349_196_assembly	aph(3')-IIa,spw,ant(6)-Ia		lnu(B),lsa(E)	tet(S)
public_1349_197_assembly	aph(3')-Ila			tet(S)
public_1349_198_assembly	aph(3')-Ila
public_1349_199_assembly	aph(3')-IIa,spw,ant(6)-Ia		lnu(B),lsa(E)	tet(S)
public_1349_200_assembly	aph(3')-Ila
public_1349_202_assembly	ant(6)-Ia,aadE,aph(3')-IIa,spw		lnu(B),erm(B),lsa(E)	tet(S),tet(40),tet(O)
public_1349_203_assembly	ant(6)-Ia,aph(3')-IIa,spw		lnu(B),lsa(E)
public_1349_204_assembly	aph(3')-IIa,spw,ant(6)-Ia		lnu(B),lsa(E)	tet(S)
public_1349_205_assembly	ant(6)-Ia,aph(3')-IIa,spw		lnu(B),lsa(E)
public_1349_206_assembly	aph(3')-Ila		lnu(C)
public_1349_207_assembly	aph(3')-IIa,spw,ant(6)-Ia		lnu(B),lsa(E)	tet(S)
public_1349_209_assembly	ant(6)-Ia,aph(3')-Ila		lnu(D)	tet(S)
public_1349_211_assembly	aph(3')-IIa,spw,ant(6)-Ia		lnu(B),erm(B),lsa(E)	tet(S)
public_1349_212_assembly	ant(6)-Ia,aadE,aph(3')-IIa,spw		lnu(B),erm(B),lsa(E)	tet(S),tet(40),tet(O)
public_1349_213_assembly	ant(6)-Ia,aph(3')-IIa,spw		lnu(B),lsa(E)	tet(M)
public_1349_214_assembly	ant(6)-Ia,aph(3')-Ila		lnu(C)	tet(S)
public_1349_215_assembly	aph(3')-Ila
public_1349_218_assembly	ant(6)-Ia,aph(3')-Ila
public_1349_219_assembly	ant(6)-Ia,aph(3')-IIa,spw		lnu(B),lsa(E)
public_1349_220_assembly	aph(3')-IIa,ant(6)-Ia,spw		lnu(B),erm(B),lsa(E)	tet(S)
public_1349_221_assembly	ant(6)-Ia,aph(3')-Ila		lnu(D)	tet(S)
public_1349_222_assembly	ant(6)-Ia,aph(3')-Ila		lnu(D)	tet(S)
public_1349_223_assembly	aph(3')-Ila
public_1349_224_assembly	aph(3')-Ila
public_1349_226_assembly	ant(6)-Ia,spw		lnu(B),lsa(E)	tet(S)
public_1349_227_assembly	ant(6)-Ia,aph(3')-IIa,spw		lnu(B),lsa(E)	tet(S)
public_1349_228_assembly	ant(6)-Ia,aadE,aph(3')-IIa,spw		lnu(B),erm(B),lsa(E)	tet(S),tet(40),tet(O)
public_1349_229_assembly	aph(3')-IIa,spw,ant(6)-Ia		lnu(B),erm(B),lsa(E)	tet(S)
public_1349_230_assembly	aph(3')-IIa,spw,ant(6)-Ia		lnu(C)
public_1349_231_assembly	aph(3')-IIa,ant(6)-Ia,spw		lnu(B),erm(B),lsa(E)
public_1349_232_assembly	aph(3')-Ila
public_1349_30_assembly
public_1349_33_assembly	ant(6)-Ia,aadE,aph(3')-Ila		lnu(B),lsa(E),erm(B)	tet(S),tet(40),tet(O)
public_1349_39_assembly	aph(3')-Ila
public_1349_42_assembly	aph(3')-Ila		lnu(C)
public_1349_47_assembly	aph(3')-Ila		lnu(D)
public_1349_57_assembly	aph(3')-Ila
public_1349_577_assembly			lnu(D)
public_1349_578_assembly			lnu(D)
public_1349_586_assembly			lnu(D)
public_1349_587_assembly	ant(6)-Ia,spw		lnu(B),lsa(E)
public_1349_590_assembly			lnu(C)
public_1349_591_assembly			lnu(C)
public_1349_593_assembly			lnu(D)
public_1349_61_assembly	ant(6)-Ia,aph(3')-Ila		lnu(C)
public_1349_73_assembly	aph(3')-Ila		lnu(C)
public_1349_75_assembly	aph(3')-Ila			tet(S)
public_1349_877_assembly				lnu(C)
public_1349_879_assembly				msr(D),mef(A)
public_1349_881_assembly				msr(D),mef(A)
public_1349_886_assembly				lnu(D)
SRR18739533				lnu(C)
SRR18739534	ant(6)-Ia,spw			lsa(E)
SRR18739550				lnu(C)
SRR18739557
SRR18739561	ant(6)-Ia,spw			lnu(B),lsa(E)
SRR18739563
SRR18739566	ant(6)-Ia,spw			lnu(B),lsa(E)
SRR21812789				lnu(D)
SRR21813362				lnu(D)
SRR21813756				lnu(D)
SRR21814019				lnu(D)
SRR26299475				lnu(C)
SRR26299477				lnu(C)
SRR26299479				lnu(D)
SRR26299482
SRR26299491	spw,ant(6)-Ia			lsa(E),lnu(B)
SRR26299493	spw,ant(6)-Ia			lsa(E),lnu(B)
SRR26299496	spw,ant(6)-Ia			lsa(E),lnu(B)
SRR26299497				lnu(D)
SRR26299498	spw,ant(6)-Ia			lsa(E),lnu(B)
SRR26299499				lnu(D)
SRR26299500	aph(3')-IIIa,ant(6)-Ia			lsa(E),lnu(B),lnu(D),erm(B)
SRR26299501				erm(B)
SRR26299502	spw,ant(6)-Ia			lsa(E),lnu(B)
SRR26299521				erm(47)
SRR26299524
SRR26299525				lnu(C)
SRR26299526	spw,ant(6)-Ia			lsa(E),lnu(B)
SRR26299527	ant(6)-Ia			lsa(E),lnu(B),lnu(C)
SRR26299529				lnu(C)
SRR26299530	aph(3')-IIIa,ant(6)-Ia			lsa(E),lnu(B),erm(B),lnu(D)
SRR26299531				lnu(D)
SRR26299532				lnu(D)
SRR26299533	aph(3')-IIIa,ant(6)-Ia			erm(B),lnu(C)
SRR26299534				lnu(C)
SRR26299537	spw,ant(6)-Ia			lsa(E),lnu(B)
SRR26299539				lnu(D)
SRR26299541	aadE			erm(B)
SRR26299542	spw,ant(6)-Ia			lsa(E),lnu(B)
SRR26299544				erm(47)
SRR26299545	aph(3')-IIIa,ant(6)-Ia			lsa(E),lnu(B),lnu(D),erm(B)
SRR26299546	spw,ant(6)-Ia			lsa(E),lnu(B)
SRR26299547	aph(3')-IIIa,ant(6)-Ia			lsa(E),lnu(B),erm(B),lnu(D)
SRR26299548				lnu(D)
SRR26299549				lnu(D)
SRR26299550	spw,ant(6)-Ia			lsa(E),lnu(B),lnu(C)
SRR26299558				lnu(C)
SRR26299559
SRR26299563	aadE			erm(B)
SRR26299566	spw,ant(6)-Ia			lsa(E),lnu(B)
SRR26299573				lnu(C)
SRR26299576	spw,ant(6)-Ia			lnu(B),lsa(E)
SRR26299577	spw,ant(6)-Ia			lsa(E),lnu(B)
SRR26299581	ant(6)-Ia,spw			mef(A),lnu(B),msr(D),lsa(E)
SRR26299583				lnu(C)
SRR26299584				lnu(C)
SRR26299588	spw,ant(6)-Ia			lsa(E),lnu(B)
SRR26299596	spw,ant(6)-Ia			lsa(E),lnu(B)
SRR26299601				lnu(C)
SRR26299606				lnu(C)
SRR26299614				lnu(C)
SRR26299631	aph(3')-IIIa,ant(6)-Ia			erm(B)
SRR26299642				lnu(C)
SRR26299646	spw,ant(6)-Ia			lsa(E),lnu(B)
SRR26299653	spw,ant(6)-Ia			lsa(E),lnu(B)
SRR26299654	spw,ant(6)-Ia			lsa(E),lnu(B)
SRR26299655
SRR26299661				lnu(C)
SRR26299663	spw,ant(6)-Ia			lsa(E),lnu(B)
SRR26299692				lnu(C)
SRR26299698
SRR26299702	spw,ant(6)-Ia			lsa(E),lnu(B)
SRR26299703	ant(6)-Ia,spw			lsa(E),lnu(B),erm(B),mph(B)
SRR26299704				erm(B),mph(B)
SRR26299707				lnu(C)
SRR26299711				lnu(D)
SRR26299712	spw,ant(6)-Ia			lsa(E),lnu(B)
SRR26299713	spw,ant(6)-Ia			lsa(E),lnu(B)
SRR26299715				lnu(C)
SRR26299716	spw,ant(6)-Ia			lsa(E),lnu(B)
SRR26299718	aph(3')-IIIa,ant(6)-Ia			lnu(C)
SRR26299719				lnu(D)
SRR26299721	spw,ant(6)-Ia			lsa(E),lnu(B)
SRR26299722	spw,ant(6)-Ia			lsa(E),lnu(B)
SRR26299723	spw,ant(6)-Ia			lsa(E)
SRR26299727				lnu(C)
SRR26299730	spw,ant(6)-Ia			lsa(E),lnu(B)
SRR26299733				lnu(D)
SRR26299735	spw,ant(6)-Ia			lnu(B)
SRR26299737				lnu(C)
SRR26299738				lnu(B),lsa(E)
SRR26299755				lnu(C)
SRR26299756	spw,ant(6)-Ia			lsa(E),lnu(B)
SRR26299757				lnu(C)
SRR26299760				lnu(C)
SRR26299770	spw,ant(6)-Ia			lsa(E),lnu(B)
SRR26299776	spw,ant(6)-Ia			lnu(B),lsa(E)
SRR26299779	spw,ant(6)-Ia			lsa(E),lnu(B)
SRR26299789	spw,ant(6)-Ia			lnu(B)
SRR26299790	spw,ant(6)-Ia			lsa(E),lnu(B)
SRR26299794	aph(3')-IIIa,ant(6)-Ia			erm(B)
SRR26299798				lnu(C)
SRR26299799				lnu(C)
SRR26299801	spw,ant(6)-Ia			lsa(E),lnu(B)
SRR26299805	spw,ant(6)-Ia			lsa(E),lnu(B)
SRR26299806				lnu(C)
SRR26299807	spw,ant(6)-Ia			lsa(E),lnu(B)
SRR26299810
SRR26299812				lnu(C)
SRR26299816				lnu(C)
SRR26299817				lnu(C)
SRR26299822	spw,ant(6)-Ia			lsa(E),lnu(B)
SRR26299829	spw,ant(6)-Ia			lsa(E),lnu(B)
SRR26299830				lnu(C)
SRR26299831	spw,ant(6)-Ia			lsa(E),lnu(B)
SRR26299835				lnu(C)
SRR26299843				lnu(C)
SRR26299844				lnu(C)
SRR26299846	spw,ant(6)-Ia			lsa(E),lnu(B)
SRR26299853				lnu(C)
SRR26299858	spw,ant(6)-Ia			lnu(B),lsa(E)
SRR26299862	spw,ant(6)-Ia			lsa(E),lnu(B)
SRR26299863
SRR26299864
SRR26299868	spw,ant(6)-Ia			lsa(E),lnu(B)
SRR26299873	spw,ant(6)-Ia			lsa(E),lnu(B)
SRR26299880
SRR26299881
SRR26299882	spw,ant(6)-Ia			lsa(E),lnu(B)
SRR26299884	spw,ant(6)-Ia			lsa(E),lnu(B)
SRR26299893				lnu(D)
SRR26299894				lnu(D)
SRR26299895				lnu(D)
SRR26299897				lnu(B),lsa(E)
SRR26299899				lnu(D)
SRR26299904	spw,ant(6)-Ia			lsa(E),lnu(B)
SRR26299907	spw,ant(6)-Ia			lsa(E),lnu(B)
SRR26299908	spw,ant(6)-Ia			lsa(E),lnu(B)
SRR26299921				lnu(C)
SRR26299922				lnu(D)
SRR26299931	spw,ant(6)-Ia			lsa(E),lnu(B)
SRR26299932				lnu(C)
SRR26299936				lnu(C)
SRR26299940
SRR26299943	spw,ant(6)-Ia			lsa(E),lnu(B)
SRR26299944	aph(3')-IIIa,ant(6)-Ia			lnu(B),erm(B)
SRR26299945				lnu(C)
SRR26299946				lnu(C)
SRR26299947	spw,ant(6)-Ia			lsa(E),lnu(B)
SRR26299948				lnu(D)
SRR26299949				lnu(D)
SRR26299950	spw,ant(6)-Ia			lsa(E),lnu(B)
SRR26299952				lnu(D)
SRR26299953				lnu(D)
SRR26299954	spw,ant(6)-Ia			lsa(E),lnu(B)
SRR26299955	spw,ant(6)-Ia			lsa(E),lnu(B),erm(B)
SRR26299958	aadE			erm(B)
SRR26299961	aadE			erm(B),lnu(C)
SRR26299967				erm(B),lnu(C)
SRR26299975	aph(3')-IIIa,ant(6)-Ia			erm(B),lnu(C)
SRR26299976				erm(B),lnu(C)
SRR26299978	aph(3')-IIIa,ant(6)-Ia			erm(B),lnu(C)
SRR26299979	spw,ant(6)-Ia			lsa(E),lnu(B)
SRR26299980				erm(B)
SRR26299981				lnu(B),lsa(E)
SRR26299982				lnu(B),lsa(E)
SRR26299984				lnu(D)
SRR26299985				lnu(C)
SRR26299986				lnu(C)
SRR26299987				lnu(D)
SRR26299988	spw,ant(6)-Ia			lsa(E),lnu(B),erm(B),lnu(D)
SRR26299991	spw,ant(6)-Ia			lsa(E),lnu(B),lnu(C)
SRR26299992	spw,ant(6)-Ia			lsa(E),lnu(B),lnu(C)
SRR26299999	spw,ant(6)-Ia			lsa(E),lnu(B)
SRR26300001	spw,ant(6)-Ia			lsa(E),lnu(B)
SRR26300003	spw,ant(6)-Ia			lsa(E),lnu(B)
SRR26300005				lnu(C)
SRR26300006				lnu(C)
SRR26300007				lnu(C)
SRR26300008	spw,ant(6)-Ia			lsa(E),lnu(B),lnu(C)
SRR26300009	spw,ant(6)-Ia			lsa(E),lnu(B),lnu(C)
SRR26300010				lnu(D)
SRR26300011	spw,ant(6)-Ia			lsa(E),lnu(B)
SRR26300012				lnu(D)
SRR26300013				lnu(D)
SRR26300014				lnu(D)
SRR26300016				lnu(D)
SRR26300017				lnu(D)
SRR26300018				lnu(D)
SRR26300019				lnu(D)
SRR26300020				lnu(D)
SRR26300021	aph(3')-IIIa,ant(6)-Ia			erm(B),lnu(C)
SRR26300022				lnu(D)
SRR26300023				lnu(D)
SRR26300024				erm(B)
SRR26300026	spw,ant(6)-Ia			lsa(E),lnu(B)
SRR26300027	aadE			erm(B)
SRR26300029	aadE			erm(B),lnu(C)
SRR26300030	aadE			erm(B)
SRR26300034	spw,ant(6)-Ia			lsa(E),lnu(B)
SRR26300036	spw,ant(6)-Ia			lsa(E),lnu(B)
SRR26300044				lnu(D)
SRR26300050				lnu(D)
SRR26889042				lnu(B),lsa(E)
SRR26889043	ant(6)-Ia,spw
SRR26889044				lnu(C)
SRR26889046	ant(6)-Ia,spw			lnu(C)
SRR26889047	ant(6)-Ia,spw
SRR26889048	ant(6)-Ia			lnu(B),lsa(E)
SRR26889049				lnu(D)
SRR26889050	ant(6)-Ia			lnu(B),lsa(E)
SRR26889053	aadE			lnu(D),erm(B)
SRR26889054	ant(6)-Ia,spw			lnu(C)
SRR26889055	ant(6)-Ia			lnu(B),lsa(E)
SRR26889056	ant(6)-Ia,spw			lnu(B),erm(B),lsa(E)
SRR26889058	ant(6)-Ia			lnu(B),lsa(E)
SRR26889059	ant(6)-Ia,spw			lnu(B),lsa(E)
SRR26889060	ant(6)-Ia,spw			lnu(C)
SRR26889061
SRR26889062	ant(6)-Ia			lnu(B),lsa(E)
SRR26889063				lnu(D)
SRR26889064
SRR26889065				lnu(B),erm(B),lsa(E)
SRR26889066	ant(6)-Ia,spw			lnu(C)
SRR26889067	ant(6)-Ia,spw			lnu(B),lsa(E)
SRR26889068				lnu(D)
SRR26889069				lnu(D)
SRR26889070	ant(6)-Ia,spw			lnu(B),lsa(E)
SRR26889071	ant(6)-Ia			lnu(B),lsa(E)
SRR26889072	ant(6)-Ia			lnu(B)
SRR26889073	aadE		catA	erm(B),lnu(D)
SRR26889074	ant(6)-Ia			lnu(B),lsa(E)
SRR26889075	ant(6)-Ia,spw			lnu(C)
SRR26889076	ant(6)-Ia,spw			lnu(B),erm(B),lsa(E)
SRR26889077	ant(6)-Ia			lnu(B),lsa(E)
SRR26889078
SRR26889079	ant(6)-Ia,spw
SRR26889080	ant(6)-Ia,spw
SRR26889081	ant(6)-Ia			lnu(D)
SRR26889082	ant(6)-Ia,spw
SRR26889083	ant(6)-Ia,spw
SRR26889084				lnu(D)
SRR26889085	ant(6)-Ia,spw
SRR26889086	ant(6)-Ia,spw			lnu(B),lsa(E)
SRR26889087	ant(6)-Ia,spw			lnu(B),erm(B),lsa(E)
SRR26889089				lnu(D)
SRR26889090	ant(6)-Ia			lnu(D)
SRR26889091
SRR26889092
SRR26889109				lnu(D)
SRR26889110	ant(6)-Ia,spw			lnu(B),lsa(E)
SRR26889111				lnu(D)
SRR26889112	ant(6)-Ia,spw
SRR26889113				lnu(D)
SRR26889114				lnu(D)
SRR26889115	ant(6)-Ia,spw			lnu(B),lsa(E)
SRR26889116	ant(6)-Ia
SRR26889117	aadE			erm(B)
SRR26889118	ant(6)-Ia,spw			lnu(C)
SRR26889119	ant(6)-Ia,spw			lnu(C)
SRR26889120				lnu(D)
SRR26889121	ant(6)-Ia,spw			lnu(B),lsa(E)
SRR26889123	ant(6)-Ia,spw			lnu(B),lsa(E)
SRR26889124	ant(6)-Ia			lnu(B),lsa(E)
SRR26889126
SRR26889127	ant(6)-Ia			lnu(B),lsa(E)
SRR26889128	ant(6)-Ia,spw			lnu(B),lsa(E)
SRR26889129	ant(6)-Ia,spw			lnu(B),erm(B),lsa(E)
SRR26889130				lnu(D)
SRR26889131	ant(6)-Ia			lnu(B),lsa(E)
SRR26889132	ant(6)-Ia			lnu(B),lsa(E)
SRR26889133
SRR26889134				lnu(D)
SRR26889135	ant(6)-Ia,spw			lnu(B),lsa(E)
SRR26889137				lnu(C)
SRR26889138	ant(6)-Ia,spw			lnu(B),lsa(E)
SRR26889139	ant(6)-Ia,spw			lnu(C)
SRR26889140	ant(6)-Ia			lnu(B),lsa(E)
SRR26889142				lnu(D)
SRR26889144				lnu(D)
SRR26889145
SRR26889146	ant(6)-Ia
SRR26889147				lnu(C)
SRR26889148				lnu(C),lnu(D)
SRR26889168	ant(6)-Ia,spw			lnu(C)
SRR26889169				lnu(D)
SRR26889170				lnu(D)
SRR26889171	ant(6)-Ia			lnu(B),lsa(E)
SRR26889172
SRR26889174
SRR26889175	ant(6)-Ia			lnu(B),lsa(E)
SRR26889176				lnu(C),lnu(D)
SRR26889177	ant(6)-Ia,spw
SRR26889178	ant(6)-Ia,spw
SRR26889180
SRR26889181	aadE			erm(B)
